# Supplementary material for: Posttranslationally modified self-peptides promote hypertension in mouse models
Source: J Clin Invest. 2024 Aug 15;134(16):e174374. doi: 10.1172/JCI174374 (PMC11324298; doi:10.1172/JCI174374)
Supplement: Supporting data values [file jci-134-174374-s246.xlsx]

## Sheet: Fig1A
Figure	Panel	Treatment Group	Value	Units
1	A	H2-Kb sham	103	mmHg
1	A	H2-Kb sham	113	mmHg
1	A	H2-Kb sham	123	mmHg
1	A	H2-Kb sham	106	mmHg
1	A	H2-Db sham	107	mmHg
1	A	H2-Db sham	106	mmHg
1	A	H2-Db sham	111	mmHg
1	A	H2-Db sham	110	mmHg
1	A	H2-Kb angII	134	mmHg
1	A	H2-Kb angII	160	mmHg
1	A	H2-Kb angII	159	mmHg
1	A	H2-Kb angII	170	mmHg
1	A	H2-Db angII	159	mmHg
1	A	H2-Db angII	159	mmHg
1	A	H2-Db angII	163	mmHg

## Sheet: Fig1C
Figure	Panel	Treatment Group	Value	Units
1	C	H2-Db sham	275	CD8+ T cells
1	C	H2-Db sham	361	CD8+ T cells
1	C	H2-Db sham	23	CD8+ T cells
1	C	H2-Db sham	9	CD8+ T cells
1	C	H2-Db angII	1969	CD8+ T cells
1	C	H2-Db angII	1851	CD8+ T cells
1	C	H2-Db angII	1877	CD8+ T cells
1	C	H2-Db angII	2161	CD8+ T cells
1	C	H2-Kb sham	322	CD8+ T cells
1	C	H2-Kb sham	273	CD8+ T cells
1	C	H2-Kb sham	272	CD8+ T cells
1	C	H2-Kb sham	252	CD8+ T cells
1	C	H2-Kb angII	232	CD8+ T cells
1	C	H2-Kb angII	348	CD8+ T cells
1	C	H2-Kb angII	325	CD8+ T cells
1	C	H2-Kb angII	317	CD8+ T cells

## Sheet: Fig1D
Figure	Panel	Treatment Group	Value	Units
1	D	No treatment, Sham APCs Sham T cells	105	CD8+ T cells
1	D	No treatment, Sham APCs Sham T cells	687.8	CD8+ T cells
1	D	No treatment, Sham APCs Sham T cells	900	CD8+ T cells
1	D	No treatment, Sham APCs Sham T cells	704	CD8+ T cells
1	D	No treatment, Sham APCs Sham T cells	788	CD8+ T cells
1	D	No treatment, Sham APCs AngII T cells	98.6	CD8+ T cells
1	D	No treatment, Sham APCs AngII T cells	845	CD8+ T cells
1	D	No treatment, Sham APCs AngII T cells	123.1	CD8+ T cells
1	D	No treatment, Sham APCs AngII T cells	1120	CD8+ T cells
1	D	No treatment, Sham APCs AngII T cells	626	CD8+ T cells
1	D	No treatment, AngII APCs Sham T cells	401	CD8+ T cells
1	D	No treatment, AngII APCs Sham T cells	297	CD8+ T cells
1	D	No treatment, AngII APCs Sham T cells	223	CD8+ T cells
1	D	No treatment, AngII APCs Sham T cells	323	CD8+ T cells
1	D	No treatment, AngII APCs Sham T cells	548	CD8+ T cells
1	D	No treatment, AngII APCs Sham T cells	444	CD8+ T cells
1	D	No treatment, AngII APCs Sham T cells	601	CD8+ T cells
1	D	No treatment, AngII APCs Sham T cells	633	CD8+ T cells
1	D	No treatment, AngII APCs Sham T cells	974	CD8+ T cells
1	D	No treatment, AngII APCs Sham T cells	1386	CD8+ T cells
1	D	No treatment, AngII APCs Sham T cells	637	CD8+ T cells
1	D	No treatment, AngII APCs AngII T cells	6399	CD8+ T cells
1	D	No treatment, AngII APCs AngII T cells	6219	CD8+ T cells
1	D	No treatment, AngII APCs AngII T cells	6644	CD8+ T cells
1	D	No treatment, AngII APCs AngII T cells	4504	CD8+ T cells
1	D	No treatment, AngII APCs AngII T cells	4498	CD8+ T cells
1	D	No treatment, AngII APCs AngII T cells	5969	CD8+ T cells
1	D	No treatment, AngII APCs AngII T cells	6778	CD8+ T cells
1	D	No treatment, AngII APCs AngII T cells	5852	CD8+ T cells
1	D	No treatment, AngII APCs AngII T cells	6820	CD8+ T cells
1	D	No treatment, AngII APCs AngII T cells	4638	CD8+ T cells
1	D	No treatment, AngII APCs AngII T cells	5154	CD8+ T cells
1	D	Ethyl-2-HOBA, AngII APCs AngII T cells	1128	CD8+ T cells
1	D	Ethyl-2-HOBA, AngII APCs AngII T cells	597	CD8+ T cells
1	D	Ethyl-2-HOBA, AngII APCs AngII T cells	704	CD8+ T cells
1	D	Ethyl-2-HOBA, AngII APCs AngII T cells	1193	CD8+ T cells
1	D	D11, AngII APCs AngII T cells	627	CD8+ T cells
1	D	D11, AngII APCs AngII T cells	544	CD8+ T cells
1	D	D11, AngII APCs AngII T cells	595	CD8+ T cells
1	D	D11, AngII APCs AngII T cells	1568	CD8+ T cells
1	D	D11, AngII APCs AngII T cells	836	CD8+ T cells
1	D	D11, AngII APCs AngII T cells	341	CD8+ T cells
1	D	D11, AngII APCs AngII T cells	500	CD8+ T cells
1	D	D11, AngII APCs AngII T cells	232	CD8+ T cells

## Sheet: Fig1E
MHC-I	Control	tBHP
H-2Db	0.9	31.5
H-2Db	1	32
H-2Db	0.6	34.5
H-2Kb	0.87	0.74
H-2Kb	0.73	0.86
H-2Kb	0.7	0.78

## Sheet: Fig2A
Figure	Panel	Treatment Group	Value	Units
2	A	Binders	-497.019	REU
2	A	Binders	-425.03	REU
2	A	Binders	-469.163	REU
2	A	Binders	-427.343	REU
2	A	Binders	-478.11	REU
2	A	Binders	-394.047	REU
2	A	Binders	-484.265	REU
2	A	Binders	-373.94	REU
2	A	Binders	-477.47	REU
2	A	Binders	-463.623	REU
2	A	Binders	-449.29	REU
2	A	Binders	-475.869	REU
2	A	Binders	-485.924	REU
2	A	Binders	-449.234	REU
2	A	Binders	-453.017	REU
2	A	Binders	-441.677	REU
2	A	Binders	-471.719	REU
2	A	Binders	-477.484	REU
2	A	Binders	-471.723	REU
2	A	Binders	-476.353	REU
2	A	Binders	-450.845	REU
2	A	Binders	-487.473	REU
2	A	Binders	-444.72	REU
2	A	Binders	-437.418	REU
2	A	Binders	-484.14	REU
2	A	Binders	-446.196	REU
2	A	Binders	-502.704	REU
2	A	Binders	-452.761	REU
2	A	Binders	-453.324	REU
2	A	Binders	-499.146	REU
2	A	Binders	-451.701	REU
2	A	Binders	-471.326	REU
2	A	Binders	-453.034	REU
2	A	Binders	-460.561	REU
2	A	Binders	-479.96	REU
2	A	Binders	-460.084	REU
2	A	Binders	-471.914	REU
2	A	Binders	-496.755	REU
2	A	Binders	-421.498	REU
2	A	Binders	-427.278	REU
2	A	Binders	-508.297	REU
2	A	Binders	-444.579	REU
2	A	Binders	-467.061	REU
2	A	Binders	-458.733	REU
2	A	Binders	-471.304	REU
2	A	Binders	-442.973	REU
2	A	Binders	-473.904	REU
2	A	Binders	-505.046	REU
2	A	Binders	-487.025	REU
2	A	Binders	-457.5	REU
2	A	Binders	-460.146	REU
2	A	Binders	-468.274	REU
2	A	Binders	-468.589	REU
2	A	Binders	-467.452	REU
2	A	Binders	-476.302	REU
2	A	Binders	-465.701	REU
2	A	Binders	-456.767	REU
2	A	Binders	-454.941	REU
2	A	Binders	-460.031	REU
2	A	Binders	-453.919	REU
2	A	Binders	-463.592	REU
2	A	Binders	-461.59	REU
2	A	Binders	-468.422	REU
2	A	Binders	-458.356	REU
2	A	Binders	-440.094	REU
2	A	Binders	-496.304	REU
2	A	Binders	-456.951	REU
2	A	Binders	-471.209	REU
2	A	Binders	-467.702	REU
2	A	Binders	-439.392	REU
2	A	Binders	-458.677	REU
2	A	Binders	-465.521	REU
2	A	Binders	-468.131	REU
2	A	Binders	-468.528	REU
2	A	Binders	-473.65	REU
2	A	Binders	-392.192	REU
2	A	Binders	-469.103	REU
2	A	Binders	-473.82	REU
2	A	Binders	-476.787	REU
2	A	Binders	-465.56	REU
2	A	Binders	-450.676	REU
2	A	Binders	-447.418	REU
2	A	Binders	-452.604	REU
2	A	Binders	-442.904	REU
2	A	Binders	-470.581	REU
2	A	Binders	-455.299	REU
2	A	Binders	-469.029	REU
2	A	Binders	-423.945	REU
2	A	Binders	-462.372	REU
2	A	Binders	-400.272	REU
2	A	Binders	-458.119	REU
2	A	Binders	-486.639	REU
2	A	Binders	-426.108	REU
2	A	Binders	-441.018	REU
2	A	Binders	-457.097	REU
2	A	Binders	-425.096	REU
2	A	Binders	-501.179	REU
2	A	Binders	-465.992	REU
2	A	Binders	-438.639	REU
2	A	Binders	-455.928	REU
2	A	Binders	-455.93	REU
2	A	Binders	-470.432	REU
2	A	Binders	-460.883	REU
2	A	Binders	-464.431	REU
2	A	Binders	-498.93	REU
2	A	Binders	-498.909	REU
2	A	Binders	-441.336	REU
2	A	Binders	-498.387	REU
2	A	Binders	-453.085	REU
2	A	Binders	-464.663	REU
2	A	Binders	-454.267	REU
2	A	Binders	-451.379	REU
2	A	Binders	-476.073	REU
2	A	Binders	-463.445	REU
2	A	Binders	-445.27	REU
2	A	Binders	-475.868	REU
2	A	Binders	-526.03	REU
2	A	Binders	-476.185	REU
2	A	Binders	-454.672	REU
2	A	Binders	-458.919	REU
2	A	Binders	-482.917	REU
2	A	Binders	-476.212	REU
2	A	Binders	-445.985	REU
2	A	Binders	-445.693	REU
2	A	Binders	-474.102	REU
2	A	Binders	-462.549	REU
2	A	Binders	-473.004	REU
2	A	Binders	-465.335	REU
2	A	Binders	-435.836	REU
2	A	Binders	-479.927	REU
2	A	Binders	-430.879	REU
2	A	Binders	-454.949	REU
2	A	Binders	-482.412	REU
2	A	Binders	-441.178	REU
2	A	Binders	-468.466	REU
2	A	Binders	-464.008	REU
2	A	Binders	-431.122	REU
2	A	Binders	-454.234	REU
2	A	Binders	-482.162	REU
2	A	Binders	-459.922	REU
2	A	Binders	-455.368	REU
2	A	Binders	-452.068	REU
2	A	Binders	-460.197	REU
2	A	Binders	-478.266	REU
2	A	Binders	-450.177	REU
2	A	Binders	-488.63	REU
2	A	Binders	-466.223	REU
2	A	Binders	-469.784	REU
2	A	Binders	-497.139	REU
2	A	Binders	-475.566	REU
2	A	Binders	-446.304	REU
2	A	Binders	-473.587	REU
2	A	Binders	-471.183	REU
2	A	Binders	-459.755	REU
2	A	Binders	-481.769	REU
2	A	Binders	-455.088	REU
2	A	Binders	-472.717	REU
2	A	Binders	-470.411	REU
2	A	Binders	-466.129	REU
2	A	Binders	-451.477	REU
2	A	Binders	-457.829	REU
2	A	Binders	-458.931	REU
2	A	Binders	-477.831	REU
2	A	Binders	-471.315	REU
2	A	Binders	-452.623	REU
2	A	Binders	-395.302	REU
2	A	Binders	-380.225	REU
2	A	Binders	-447.844	REU
2	A	Binders	-467.495	REU
2	A	Binders	-471.537	REU
2	A	Binders	-464.669	REU
2	A	Binders	-467.241	REU
2	A	Binders	-463.313	REU
2	A	Binders	-457.215	REU
2	A	Binders	-463.624	REU
2	A	Binders	-468.635	REU
2	A	Binders	-483.169	REU
2	A	Binders	-477.46	REU
2	A	Binders	-460.089	REU
2	A	Binders	-437.342	REU
2	A	Binders	-453.743	REU
2	A	Binders	-471.108	REU
2	A	Binders	-443.222	REU
2	A	Binders	-477.189	REU
2	A	Binders	-473.518	REU
2	A	Binders	-441.119	REU
2	A	Binders	-488.258	REU
2	A	Binders	-482.947	REU
2	A	Binders	-451.666	REU
2	A	Binders	-447.173	REU
2	A	Binders	-444.262	REU
2	A	Binders	-454.005	REU
2	A	Binders	-488.723	REU
2	A	Binders	-473.068	REU
2	A	Binders	-459.753	REU
2	A	Binders	-450.166	REU
2	A	Binders	-463.94	REU
2	A	Binders	-439.955	REU
2	A	Binders	-425.969	REU
2	A	Binders	-447.72	REU
2	A	Binders	-468.703	REU
2	A	Binders	-429.593	REU
2	A	Binders	-450.896	REU
2	A	Binders	-445.27	REU
2	A	Binders	-447.199	REU
2	A	Binders	-464.062	REU
2	A	Binders	-448.571	REU
2	A	Binders	-474.817	REU
2	A	Binders	-458.698	REU
2	A	Binders	-447.922	REU
2	A	Binders	-459.578	REU
2	A	Binders	-464.057	REU
2	A	Binders	-440.015	REU
2	A	Binders	-442.08	REU
2	A	Binders	-357.621	REU
2	A	Binders	-418.289	REU
2	A	Binders	-420.982	REU
2	A	Binders	-457.517	REU
2	A	Binders	-440.45	REU
2	A	Binders	-488.848	REU
2	A	Binders	-494.185	REU
2	A	Binders	-431.347	REU
2	A	Binders	-439.797	REU
2	A	Binders	-455.513	REU
2	A	Binders	-490.748	REU
2	A	Binders	-463.462	REU
2	A	Binders	-474.549	REU
2	A	Binders	-479.4	REU
2	A	Binders	-466.148	REU
2	A	Binders	-460.558	REU
2	A	Binders	-472.618	REU
2	A	Binders	-475.786	REU
2	A	Binders	-507.1	REU
2	A	Binders	-459.641	REU
2	A	Binders	-464.531	REU
2	A	Binders	-453.219	REU
2	A	Binders	-474.336	REU
2	A	Binders	-366.486	REU
2	A	Binders	-479.607	REU
2	A	Binders	-459.608	REU
2	A	Binders	-440.846	REU
2	A	Binders	-477.275	REU
2	A	Binders	-438.952	REU
2	A	Binders	-487.255	REU
2	A	Binders	-456.542	REU
2	A	Binders	-453.62	REU
2	A	Binders	-403.732	REU
2	A	Binders	-473.415	REU
2	A	Binders	-480.99	REU
2	A	Binders	-481.913	REU
2	A	Binders	-496.738	REU
2	A	Binders	-417.874	REU
2	A	Binders	-473.813	REU
2	A	Binders	-460.546	REU
2	A	Binders	-451.979	REU
2	A	Binders	-457.635	REU
2	A	Binders	-435.357	REU
2	A	Binders	-490.223	REU
2	A	Binders	-488.99	REU
2	A	Binders	-479.975	REU
2	A	Binders	-470.79	REU
2	A	Binders	-450.19	REU
2	A	Binders	-451.769	REU
2	A	Binders	-437.491	REU
2	A	Binders	-456.507	REU
2	A	Binders	-473.202	REU
2	A	Binders	-472.766	REU
2	A	Binders	-420.128	REU
2	A	Binders	-444.336	REU
2	A	Binders	-471.669	REU
2	A	Binders	-469.629	REU
2	A	Binders	-441.748	REU
2	A	Binders	-362.168	REU
2	A	Binders	-478.867	REU
2	A	Binders	-445.709	REU
2	A	Binders	-480.977	REU
2	A	Binders	-471.303	REU
2	A	Binders	-458.765	REU
2	A	Binders	-455.513	REU
2	A	Binders	-499.257	REU
2	A	Binders	-449.176	REU
2	A	Binders	-437.269	REU
2	A	Binders	-445.417	REU
2	A	Binders	-437.701	REU
2	A	Binders	-393.273	REU
2	A	Binders	-437.994	REU
2	A	Binders	-461.832	REU
2	A	Binders	-446.442	REU
2	A	Binders	-422.785	REU
2	A	Binders	-482.182	REU
2	A	Binders	-483.543	REU
2	A	Binders	-469.986	REU
2	A	Binders	-467.427	REU
2	A	Binders	-452.675	REU
2	A	Binders	-425.745	REU
2	A	Binders	-465.727	REU
2	A	Binders	-490.374	REU
2	A	Binders	-483.708	REU
2	A	Binders	-421.646	REU
2	A	Binders	-453.521	REU
2	A	Binders	-487.073	REU
2	A	Binders	-469.535	REU
2	A	Binders	-385.659	REU
2	A	Binders	-315.261	REU
2	A	Binders	-443.799	REU
2	A	Binders	-490.455	REU
2	A	Binders	-456.194	REU
2	A	Binders	-475.916	REU
2	A	Binders	-464.233	REU
2	A	Binders	-439.727	REU
2	A	Binders	-493.732	REU
2	A	Binders	-446.142	REU
2	A	Binders	-463.512	REU
2	A	Binders	-475.128	REU
2	A	Binders	-482.636	REU
2	A	Binders	-465.674	REU
2	A	Binders	-464.099	REU
2	A	Binders	-468.188	REU
2	A	Binders	-479.24	REU
2	A	Binders	-453.434	REU
2	A	Binders	-479.556	REU
2	A	Binders	-470.215	REU
2	A	Binders	-457.7	REU
2	A	Binders	-435.526	REU
2	A	Binders	-441.641	REU
2	A	Binders	-473.835	REU
2	A	Binders	-436.552	REU
2	A	Binders	-434.385	REU
2	A	Binders	-471.348	REU
2	A	Binders	-459.388	REU
2	A	Binders	-439.797	REU
2	A	Binders	-476.609	REU
2	A	Binders	-468.579	REU
2	A	Binders	-453.178	REU
2	A	Binders	-387.967	REU
2	A	Binders	-381.752	REU
2	A	Binders	-479.972	REU
2	A	Binders	-411.168	REU
2	A	Binders	-461.735	REU
2	A	Binders	-451.203	REU
2	A	Binders	-424.228	REU
2	A	Binders	-402.194	REU
2	A	Binders	-435.696	REU
2	A	Binders	-462.164	REU
2	A	Binders	-469.61	REU
2	A	Binders	-468.84	REU
2	A	Binders	-483.693	REU
2	A	Binders	-443.23	REU
2	A	Binders	-420.177	REU
2	A	Binders	-430.339	REU
2	A	Binders	-433.732	REU
2	A	Binders	-438.915	REU
2	A	Binders	-499.419	REU
2	A	Binders	-376.415	REU
2	A	Binders	-338.154	REU
2	A	Binders	-465.991	REU
2	A	Binders	-443.352	REU
2	A	Binders	-355.882	REU
2	A	Binders	-479.332	REU
2	A	Binders	-466.215	REU
2	A	Binders	-469.2	REU
2	A	Binders	-423.772	REU
2	A	Binders	-436.433	REU
2	A	Binders	-448.24	REU
2	A	Binders	-354.846	REU
2	A	Binders	-372.394	REU
2	A	Binders	-418.536	REU
2	A	Binders	-466.014	REU
2	A	Binders	-437.164	REU
2	A	Binders	-392.578	REU
2	A	Binders	-452.535	REU
2	A	Binders	-501.886	REU
2	A	Binders	-440.284	REU
2	A	Binders	-335.546	REU
2	A	Binders	-457.022	REU
2	A	Binders	-471.451	REU
2	A	Binders	-458.925	REU
2	A	Binders	-490.24	REU
2	A	Binders	-427.247	REU
2	A	Binders	-458.22	REU
2	A	Binders	-427.335	REU
2	A	Binders	-475.589	REU
2	A	Binders	-470.58	REU
2	A	Binders	-449.337	REU
2	A	Binders	-452.794	REU
2	A	Binders	-456.314	REU
2	A	Binders	-457.036	REU
2	A	Binders	-444.625	REU
2	A	Binders	-456.228	REU
2	A	Binders	-473.094	REU
2	A	Binders	-437.205	REU
2	A	Binders	-454.623	REU
2	A	Binders	-479.226	REU
2	A	Binders	-455.472	REU
2	A	Binders	-452.136	REU
2	A	Binders	-459.237	REU
2	A	Binders	-461.241	REU
2	A	Binders	-460.453	REU
2	A	Binders	-480.923	REU
2	A	Binders	-459.768	REU
2	A	Binders	-455.384	REU
2	A	Binders	-453.379	REU
2	A	Binders	-433.442	REU
2	A	Binders	-486.05	REU
2	A	Binders	-441.153	REU
2	A	Binders	-445.343	REU
2	A	Binders	-462.039	REU
2	A	Binders	-477.472	REU
2	A	Binders	-458.911	REU
2	A	Binders	-454.268	REU
2	A	Binders	-468.217	REU
2	A	Binders	-487.096	REU
2	A	Binders	-461.207	REU
2	A	Binders	-430.677	REU
2	A	Binders	-505.226	REU
2	A	Binders	-508.862	REU
2	A	Binders	-469.636	REU
2	A	Binders	-342.252	REU
2	A	Binders	-451.302	REU
2	A	Binders	-443.087	REU
2	A	Binders	-441.137	REU
2	A	Binders	-428.272	REU
2	A	Binders	-425.529	REU
2	A	Binders	-473.178	REU
2	A	Binders	-451.684	REU
2	A	Binders	-443.303	REU
2	A	Binders	-496.586	REU
2	A	Binders	-499.975	REU
2	A	Binders	-444.715	REU
2	A	Binders	-513.914	REU
2	A	Binders	-494.986	REU
2	A	Binders	-456.553	REU
2	A	Binders	-464.795	REU
2	A	Binders	-459.689	REU
2	A	Binders	-433.396	REU
2	A	Binders	-411.788	REU
2	A	Binders	-465.575	REU
2	A	Binders	-479.713	REU
2	A	Binders	-449.464	REU
2	A	Binders	-463.883	REU
2	A	Binders	-454.512	REU
2	A	Binders	-443.593	REU
2	A	Binders	-483.336	REU
2	A	Binders	-418.873	REU
2	A	Binders	-457.737	REU
2	A	Binders	-434.235	REU
2	A	Binders	-479.292	REU
2	A	Binders	-453.847	REU
2	A	Binders	-483.653	REU
2	A	Binders	-407.602	REU
2	A	Binders	-459.077	REU
2	A	Binders	-373.08	REU
2	A	Binders	-456.765	REU
2	A	Binders	-418.09	REU
2	A	Binders	-490.255	REU
2	A	Binders	-454.079	REU
2	A	Binders	-461.849	REU
2	A	Binders	-467.811	REU
2	A	Binders	-419.398	REU
2	A	Binders	-475.016	REU
2	A	Binders	-457.948	REU
2	A	Binders	-413.372	REU
2	A	Binders	-456.262	REU
2	A	Binders	-308.348	REU
2	A	Binders	-469.866	REU
2	A	Binders	-444.44	REU
2	A	Binders	-517.696	REU
2	A	Binders	-481.819	REU
2	A	Binders	-425.355	REU
2	A	Binders	-489.762	REU
2	A	Binders	-462.484	REU
2	A	Binders	-476.073	REU
2	A	Binders	-430.894	REU
2	A	Binders	-460.398	REU
2	A	Binders	-468.897	REU
2	A	Binders	-450.176	REU
2	A	Binders	-471.661	REU
2	A	Binders	-481.665	REU
2	A	Binders	-396.35	REU
2	A	Binders	-463.152	REU
2	A	Binders	-514.625	REU
2	A	Binders	-443.839	REU
2	A	Binders	-454.648	REU
2	A	Binders	-451.755	REU
2	A	Binders	-470.936	REU
2	A	Binders	-466.026	REU
2	A	Binders	-478.843	REU
2	A	Binders	-442.554	REU
2	A	Binders	-403.436	REU
2	A	Binders	-497.95	REU
2	A	Binders	-390.59	REU
2	A	Binders	-461.518	REU
2	A	Binders	-505.833	REU
2	A	Binders	-475.052	REU
2	A	Binders	-515.949	REU
2	A	Binders	-465.474	REU
2	A	Binders	-500.769	REU
2	A	Binders	-427.275	REU
2	A	Binders	-433.932	REU
2	A	Binders	-438.098	REU
2	A	Binders	-435.399	REU
2	A	Binders	-422.099	REU
2	A	Binders	-487.295	REU
2	A	Binders	-476.916	REU
2	A	Binders	-433.097	REU
2	A	Binders	-492.737	REU
2	A	Binders	-439.94	REU
2	A	Binders	-469.185	REU
2	A	Binders	-479.997	REU
2	A	Binders	-480.404	REU
2	A	Binders	-430.083	REU
2	A	Binders	-466.745	REU
2	A	Binders	-338.518	REU
2	A	Binders	-460.277	REU
2	A	Binders	-482.454	REU
2	A	Binders	-473.378	REU
2	A	Binders	-443.625	REU
2	A	Binders	-446.367	REU
2	A	Binders	-484.87	REU
2	A	Binders	-447.721	REU
2	A	Binders	-345.892	REU
2	A	Binders	-479.167	REU
2	A	Binders	-499.749	REU
2	A	Binders	-458.83	REU
2	A	Binders	-456.127	REU
2	A	Binders	-471.358	REU
2	A	Binders	-467.914	REU
2	A	Binders	-474.67	REU
2	A	Binders	-468.35	REU
2	A	Binders	-473.967	REU
2	A	Binders	-476.648	REU
2	A	Binders	-453.339	REU
2	A	Binders	-467.353	REU
2	A	Binders	-442.73	REU
2	A	Binders	-474.607	REU
2	A	Binders	-444.925	REU
2	A	Binders	-376.403	REU
2	A	Binders	-494.233	REU
2	A	Binders	-442.603	REU
2	A	Binders	-463.148	REU
2	A	Binders	-276.615	REU
2	A	Binders	-469.715	REU
2	A	Binders	-444.448	REU
2	A	Binders	-472.845	REU
2	A	Binders	-470.877	REU
2	A	Binders	-369.919	REU
2	A	Binders	-472.324	REU
2	A	Binders	-436.893	REU
2	A	Binders	-451.955	REU
2	A	Binders	-455.083	REU
2	A	Binders	-448.227	REU
2	A	Binders	-470.038	REU
2	A	Binders	-423.868	REU
2	A	Binders	-424.474	REU
2	A	Binders	-466.42	REU
2	A	Binders	-463.374	REU
2	A	Binders	-425.631	REU
2	A	Binders	-470.643	REU
2	A	Binders	-503.671	REU
2	A	Binders	-428.317	REU
2	A	Binders	-471.772	REU
2	A	Binders	-484.508	REU
2	A	Binders	-468.702	REU
2	A	Binders	-459.391	REU
2	A	Binders	-476.764	REU
2	A	Binders	-432.207	REU
2	A	Binders	-472.396	REU
2	A	Binders	-467.171	REU
2	A	Binders	-452.048	REU
2	A	Binders	-459.08	REU
2	A	Binders	-473.04	REU
2	A	Binders	-451.507	REU
2	A	Binders	-452.231	REU
2	A	Binders	-468.604	REU
2	A	Binders	-453.666	REU
2	A	Nonbinders	-439.297	REU
2	A	Nonbinders	-449.677	REU
2	A	Nonbinders	-453.085	REU
2	A	Nonbinders	-468.887	REU
2	A	Nonbinders	-427.24	REU
2	A	Nonbinders	-459.221	REU
2	A	Nonbinders	-433.005	REU
2	A	Nonbinders	-455.75	REU
2	A	Nonbinders	-379.518	REU
2	A	Nonbinders	-498.038	REU
2	A	Nonbinders	-433.047	REU
2	A	Nonbinders	-450.614	REU
2	A	Nonbinders	-467.773	REU
2	A	Nonbinders	-480.758	REU
2	A	Nonbinders	-449.084	REU
2	A	Nonbinders	-454.02	REU
2	A	Nonbinders	-449.271	REU
2	A	Nonbinders	-437.33	REU
2	A	Nonbinders	-434.281	REU
2	A	Nonbinders	-466.761	REU
2	A	Nonbinders	-479.266	REU
2	A	Nonbinders	-429.535	REU
2	A	Nonbinders	-435.275	REU
2	A	Nonbinders	-407.505	REU
2	A	Nonbinders	-461.284	REU
2	A	Nonbinders	-448.774	REU
2	A	Nonbinders	-382.305	REU
2	A	Nonbinders	-472.815	REU
2	A	Nonbinders	-446.054	REU
2	A	Nonbinders	-500.285	REU
2	A	Nonbinders	-480.332	REU
2	A	Nonbinders	-428.623	REU
2	A	Nonbinders	-461.512	REU
2	A	Nonbinders	-455.027	REU
2	A	Nonbinders	-407.548	REU
2	A	Nonbinders	-456.797	REU
2	A	Nonbinders	-465.292	REU
2	A	Nonbinders	-456.535	REU
2	A	Nonbinders	-498.336	REU
2	A	Nonbinders	-380.991	REU
2	A	Nonbinders	-356.454	REU
2	A	Nonbinders	-458.247	REU
2	A	Nonbinders	-472.316	REU
2	A	Nonbinders	-401.107	REU
2	A	Nonbinders	-453.599	REU
2	A	Nonbinders	-466.111	REU
2	A	Nonbinders	-352.8	REU
2	A	Nonbinders	-427.634	REU
2	A	Nonbinders	-427.117	REU
2	A	Nonbinders	-457.551	REU
2	A	Nonbinders	-448.874	REU
2	A	Nonbinders	-440.149	REU
2	A	Nonbinders	-474.868	REU
2	A	Nonbinders	-475.798	REU
2	A	Nonbinders	-455.382	REU
2	A	Nonbinders	-452.608	REU
2	A	Nonbinders	-454.639	REU
2	A	Nonbinders	-466.628	REU
2	A	Nonbinders	-462.497	REU
2	A	Nonbinders	-462.966	REU
2	A	Nonbinders	-334.191	REU
2	A	Nonbinders	-452.478	REU
2	A	Nonbinders	-460.635	REU
2	A	Nonbinders	-464.562	REU
2	A	Nonbinders	-463.02	REU
2	A	Nonbinders	-377.236	REU
2	A	Nonbinders	-449.76	REU
2	A	Nonbinders	-448.538	REU
2	A	Nonbinders	-474.853	REU
2	A	Nonbinders	-406.798	REU
2	A	Nonbinders	-467.385	REU
2	A	Nonbinders	-480.951	REU
2	A	Nonbinders	-466.225	REU
2	A	Nonbinders	-485.693	REU
2	A	Nonbinders	-492.797	REU
2	A	Nonbinders	-480.76	REU
2	A	Nonbinders	-479.457	REU
2	A	Nonbinders	-455.021	REU
2	A	Nonbinders	-448.293	REU
2	A	Nonbinders	-498.237	REU
2	A	Nonbinders	-429.285	REU
2	A	Nonbinders	-440.59	REU
2	A	Nonbinders	-488.766	REU
2	A	Nonbinders	-456.119	REU
2	A	Nonbinders	-463.575	REU
2	A	Nonbinders	-450.253	REU
2	A	Nonbinders	-419.219	REU
2	A	Nonbinders	-446.623	REU
2	A	Nonbinders	-461.704	REU
2	A	Nonbinders	-440.995	REU
2	A	Nonbinders	-480.98	REU
2	A	Nonbinders	-472.241	REU
2	A	Nonbinders	-459.247	REU
2	A	Nonbinders	-498.949	REU
2	A	Nonbinders	-460.855	REU
2	A	Nonbinders	-510.278	REU
2	A	Nonbinders	-505.7	REU
2	A	Nonbinders	-443.382	REU
2	A	Nonbinders	-461.708	REU
2	A	Nonbinders	-433.892	REU
2	A	Nonbinders	-408.194	REU
2	A	Nonbinders	-409.188	REU
2	A	Nonbinders	-483.791	REU
2	A	Nonbinders	-489.256	REU
2	A	Nonbinders	-490.015	REU
2	A	Nonbinders	-468.022	REU
2	A	Nonbinders	-474.927	REU
2	A	Nonbinders	-475.755	REU
2	A	Nonbinders	-455.949	REU
2	A	Nonbinders	-481.419	REU
2	A	Nonbinders	-398.636	REU
2	A	Nonbinders	-444.946	REU
2	A	Nonbinders	-493.405	REU
2	A	Nonbinders	-464.796	REU
2	A	Nonbinders	-429.05	REU
2	A	Nonbinders	-473.701	REU
2	A	Nonbinders	-438.508	REU
2	A	Nonbinders	-461.251	REU
2	A	Nonbinders	-377.041	REU
2	A	Nonbinders	-470.595	REU
2	A	Nonbinders	-440.356	REU
2	A	Nonbinders	-437.555	REU
2	A	Nonbinders	-471.534	REU
2	A	Nonbinders	-377.682	REU
2	A	Nonbinders	-460.466	REU
2	A	Nonbinders	-483.478	REU
2	A	Nonbinders	-465.654	REU
2	A	Nonbinders	-399.278	REU
2	A	Nonbinders	-470.04	REU
2	A	Nonbinders	-484.173	REU
2	A	Nonbinders	-465.031	REU
2	A	Nonbinders	-471.498	REU
2	A	Nonbinders	-468.191	REU
2	A	Nonbinders	-457.515	REU
2	A	Nonbinders	-441.977	REU
2	A	Nonbinders	-471.931	REU
2	A	Nonbinders	-484.976	REU
2	A	Nonbinders	-500.623	REU
2	A	Nonbinders	-475.386	REU
2	A	Nonbinders	-454.332	REU
2	A	Nonbinders	-469.239	REU
2	A	Nonbinders	-446.3	REU
2	A	Nonbinders	-474.684	REU
2	A	Nonbinders	-456.744	REU
2	A	Nonbinders	-457.485	REU
2	A	Nonbinders	-477.938	REU
2	A	Nonbinders	-439.606	REU
2	A	Nonbinders	-485.302	REU
2	A	Nonbinders	-487.549	REU
2	A	Nonbinders	-469.909	REU
2	A	Nonbinders	-455.319	REU
2	A	Nonbinders	-438.807	REU
2	A	Nonbinders	-494.943	REU
2	A	Nonbinders	-486.925	REU
2	A	Nonbinders	-444.064	REU
2	A	Nonbinders	-443.006	REU
2	A	Nonbinders	-429.066	REU
2	A	Nonbinders	-479.665	REU
2	A	Nonbinders	-481.617	REU
2	A	Nonbinders	-400.179	REU
2	A	Nonbinders	-468.815	REU
2	A	Nonbinders	-478.422	REU
2	A	Nonbinders	-437.265	REU
2	A	Nonbinders	-480.643	REU
2	A	Nonbinders	-462.776	REU
2	A	Nonbinders	-460.648	REU
2	A	Nonbinders	-458.978	REU
2	A	Nonbinders	-445.958	REU
2	A	Nonbinders	-452.274	REU
2	A	Nonbinders	-462.964	REU
2	A	Nonbinders	-469.607	REU
2	A	Nonbinders	-457.376	REU
2	A	Nonbinders	-444.057	REU
2	A	Nonbinders	-452.858	REU
2	A	Nonbinders	-449.73	REU
2	A	Nonbinders	-462.156	REU
2	A	Nonbinders	-421.843	REU
2	A	Nonbinders	-444.377	REU
2	A	Nonbinders	-461.154	REU
2	A	Nonbinders	-495.221	REU
2	A	Nonbinders	-502.055	REU
2	A	Nonbinders	-405.23	REU
2	A	Nonbinders	-470.876	REU
2	A	Nonbinders	-456.641	REU
2	A	Nonbinders	-435.02	REU
2	A	Nonbinders	-454.819	REU
2	A	Nonbinders	-490.239	REU
2	A	Nonbinders	-488.399	REU
2	A	Nonbinders	-438.42	REU
2	A	Nonbinders	-425.211	REU
2	A	Nonbinders	-359.372	REU
2	A	Nonbinders	-432.091	REU
2	A	Nonbinders	-478.753	REU
2	A	Nonbinders	-460.437	REU
2	A	Nonbinders	-409.7	REU
2	A	Nonbinders	-366.122	REU
2	A	Nonbinders	-493.962	REU
2	A	Nonbinders	-454.343	REU
2	A	Nonbinders	-463.56	REU
2	A	Nonbinders	-493.976	REU
2	A	Nonbinders	-451.634	REU
2	A	Nonbinders	-393.909	REU
2	A	Nonbinders	-412.089	REU
2	A	Nonbinders	-459.57	REU
2	A	Nonbinders	-401.963	REU
2	A	Nonbinders	-461.895	REU
2	A	Nonbinders	-430.087	REU
2	A	Nonbinders	-489.108	REU
2	A	Nonbinders	-369.994	REU
2	A	Nonbinders	-477.571	REU
2	A	Nonbinders	-423.515	REU
2	A	Nonbinders	-469.692	REU
2	A	Nonbinders	-456.083	REU
2	A	Nonbinders	-469.086	REU
2	A	Nonbinders	-438.537	REU
2	A	Nonbinders	-445.143	REU
2	A	Nonbinders	-461.836	REU
2	A	Nonbinders	-468.791	REU
2	A	Nonbinders	-389.261	REU
2	A	Nonbinders	-454.928	REU
2	A	Nonbinders	-434.097	REU
2	A	Nonbinders	-474.503	REU
2	A	Nonbinders	-470.347	REU
2	A	Nonbinders	-463.839	REU
2	A	Nonbinders	-470.537	REU
2	A	Nonbinders	-449.128	REU
2	A	Nonbinders	-463.61	REU
2	A	Nonbinders	-359.594	REU
2	A	Nonbinders	-393.017	REU
2	A	Nonbinders	-437.478	REU
2	A	Nonbinders	-471.2	REU
2	A	Nonbinders	-440.681	REU
2	A	Nonbinders	-503.699	REU
2	A	Nonbinders	-419.393	REU
2	A	Nonbinders	-487.84	REU
2	A	Nonbinders	-473.155	REU
2	A	Nonbinders	-478.63	REU
2	A	Nonbinders	-457.681	REU
2	A	Nonbinders	-469.257	REU
2	A	Nonbinders	-453.87	REU
2	A	Nonbinders	-452.398	REU
2	A	Nonbinders	-502.596	REU
2	A	Nonbinders	-475.944	REU
2	A	Nonbinders	-390.341	REU
2	A	Nonbinders	-479.482	REU
2	A	Nonbinders	-465.207	REU
2	A	Nonbinders	-469.315	REU
2	A	Nonbinders	-468.697	REU
2	A	Nonbinders	-403.96	REU
2	A	Nonbinders	-412.063	REU
2	A	Nonbinders	-375.479	REU
2	A	Nonbinders	-459.283	REU
2	A	Nonbinders	-362.812	REU
2	A	Nonbinders	-470.902	REU
2	A	Nonbinders	-459.219	REU
2	A	Nonbinders	-440.8	REU
2	A	Nonbinders	-361.777	REU
2	A	Nonbinders	-467.318	REU
2	A	Nonbinders	-481.162	REU
2	A	Nonbinders	-480.228	REU
2	A	Nonbinders	-403.857	REU
2	A	Nonbinders	-454.168	REU
2	A	Nonbinders	-454.668	REU
2	A	Nonbinders	-465.104	REU
2	A	Nonbinders	-440.909	REU
2	A	Nonbinders	-313.045	REU
2	A	Nonbinders	-462.021	REU
2	A	Nonbinders	-374.088	REU
2	A	Nonbinders	-440.707	REU
2	A	Nonbinders	-439.42	REU
2	A	Nonbinders	-425.293	REU
2	A	Nonbinders	-430.657	REU
2	A	Nonbinders	-422.064	REU
2	A	Nonbinders	-476.176	REU
2	A	Nonbinders	-484.234	REU
2	A	Nonbinders	-453.284	REU
2	A	Nonbinders	-456.989	REU
2	A	Nonbinders	-465.253	REU
2	A	Nonbinders	-468.832	REU
2	A	Nonbinders	-450.045	REU
2	A	Nonbinders	-485.047	REU
2	A	Nonbinders	-431.188	REU
2	A	Nonbinders	-472.712	REU
2	A	Nonbinders	-489.321	REU
2	A	Nonbinders	-437.659	REU
2	A	Nonbinders	-446.834	REU
2	A	Nonbinders	-492.287	REU
2	A	Nonbinders	-463.489	REU
2	A	Nonbinders	-452.319	REU
2	A	Nonbinders	-454.281	REU
2	A	Nonbinders	-414.946	REU
2	A	Nonbinders	-462.763	REU
2	A	Nonbinders	-429.713	REU
2	A	Nonbinders	-490.724	REU
2	A	Nonbinders	-460.232	REU
2	A	Nonbinders	-477.567	REU
2	A	Nonbinders	-449.292	REU
2	A	Nonbinders	-491.487	REU
2	A	Nonbinders	-435.641	REU
2	A	Nonbinders	-469.278	REU
2	A	Nonbinders	-495.579	REU
2	A	Nonbinders	-474.095	REU
2	A	Nonbinders	-459.763	REU
2	A	Nonbinders	-415.066	REU
2	A	Nonbinders	-447.237	REU
2	A	Nonbinders	-468.282	REU
2	A	Nonbinders	-467.476	REU
2	A	Nonbinders	-444.327	REU
2	A	Nonbinders	-462.905	REU
2	A	Nonbinders	-350.762	REU
2	A	Nonbinders	-395.055	REU
2	A	Nonbinders	-360.278	REU
2	A	Nonbinders	-473.267	REU
2	A	Nonbinders	-441.607	REU
2	A	Nonbinders	-465.481	REU
2	A	Nonbinders	-469.715	REU
2	A	Nonbinders	-428.446	REU
2	A	Nonbinders	-428.188	REU
2	A	Nonbinders	-458.934	REU
2	A	Nonbinders	-452.854	REU
2	A	Nonbinders	-460.406	REU
2	A	Nonbinders	-455.648	REU
2	A	Nonbinders	-458.02	REU
2	A	Nonbinders	-386.728	REU
2	A	Nonbinders	-415.581	REU
2	A	Nonbinders	-447.563	REU
2	A	Nonbinders	-445.389	REU
2	A	Nonbinders	-444.372	REU
2	A	Nonbinders	-462.77	REU
2	A	Nonbinders	-431.133	REU
2	A	Nonbinders	-448.206	REU
2	A	Nonbinders	-478.626	REU
2	A	Nonbinders	-437.631	REU
2	A	Nonbinders	-491.511	REU
2	A	Nonbinders	-489.29	REU
2	A	Nonbinders	-452.458	REU
2	A	Nonbinders	-440.935	REU
2	A	Nonbinders	-439.749	REU
2	A	Nonbinders	-456.749	REU
2	A	Nonbinders	-471.421	REU
2	A	Nonbinders	-487.431	REU
2	A	Nonbinders	-431.934	REU
2	A	Nonbinders	-503.529	REU
2	A	Nonbinders	-501.902	REU
2	A	Nonbinders	-491.582	REU
2	A	Nonbinders	-455.352	REU
2	A	Nonbinders	-398.125	REU
2	A	Nonbinders	-472.084	REU
2	A	Nonbinders	-437.126	REU
2	A	Nonbinders	-476.087	REU
2	A	Nonbinders	-424.313	REU
2	A	Nonbinders	-490.114	REU
2	A	Nonbinders	-468.384	REU
2	A	Nonbinders	-452.207	REU
2	A	Nonbinders	-416.411	REU
2	A	Nonbinders	-463.163	REU
2	A	Nonbinders	-437.588	REU
2	A	Nonbinders	-349.312	REU
2	A	Nonbinders	-404.537	REU
2	A	Nonbinders	-372.961	REU
2	A	Nonbinders	-438.862	REU
2	A	Nonbinders	-446.602	REU
2	A	Nonbinders	-474.839	REU
2	A	Nonbinders	-494.215	REU
2	A	Nonbinders	-290.259	REU
2	A	Nonbinders	-447.406	REU
2	A	Nonbinders	-436.819	REU
2	A	Nonbinders	-450.022	REU
2	A	Nonbinders	-417.393	REU
2	A	Nonbinders	-468.038	REU
2	A	Nonbinders	-408.926	REU
2	A	Nonbinders	-448.407	REU
2	A	Nonbinders	-446.646	REU
2	A	Nonbinders	-406.244	REU
2	A	Nonbinders	-365.404	REU
2	A	Nonbinders	-454.125	REU
2	A	Nonbinders	-319.053	REU
2	A	Nonbinders	-446.963	REU
2	A	Nonbinders	-477.271	REU
2	A	Nonbinders	-421.417	REU
2	A	Nonbinders	-474.646	REU
2	A	Nonbinders	-461.863	REU
2	A	Nonbinders	-376.717	REU
2	A	Nonbinders	-448.967	REU
2	A	Nonbinders	-389.653	REU
2	A	Nonbinders	-499.01	REU
2	A	Nonbinders	-395.438	REU
2	A	Nonbinders	-413.336	REU
2	A	Nonbinders	-398.867	REU
2	A	Nonbinders	-459.725	REU
2	A	Nonbinders	-466.728	REU
2	A	Nonbinders	-456.601	REU
2	A	Nonbinders	-391.919	REU
2	A	Nonbinders	-308.463	REU
2	A	Nonbinders	-439.792	REU
2	A	Nonbinders	-462.784	REU
2	A	Nonbinders	-478.633	REU
2	A	Nonbinders	-375.96	REU
2	A	Nonbinders	-472.232	REU
2	A	Nonbinders	-480.06	REU
2	A	Nonbinders	-488.997	REU
2	A	Nonbinders	-454.802	REU
2	A	Nonbinders	-455.938	REU
2	A	Nonbinders	-503.19	REU
2	A	Nonbinders	-443.66	REU
2	A	Nonbinders	-456.613	REU
2	A	Nonbinders	-462.269	REU
2	A	Nonbinders	-439.517	REU
2	A	Nonbinders	-416.595	REU
2	A	Nonbinders	-404.478	REU
2	A	Nonbinders	-450.642	REU
2	A	Nonbinders	-497.592	REU
2	A	Nonbinders	-137.498	REU
2	A	Nonbinders	-457.265	REU
2	A	Nonbinders	-482.772	REU
2	A	Nonbinders	-432.995	REU
2	A	Nonbinders	-465.154	REU
2	A	Nonbinders	-446.445	REU
2	A	Nonbinders	-496.6	REU
2	A	Nonbinders	-427.706	REU
2	A	Nonbinders	-358.744	REU
2	A	Nonbinders	-470	REU
2	A	Nonbinders	-500.864	REU
2	A	Nonbinders	-448.626	REU
2	A	Nonbinders	-433.687	REU
2	A	Nonbinders	-444.379	REU
2	A	Nonbinders	-387.059	REU
2	A	Nonbinders	-422.718	REU
2	A	Nonbinders	-379.86	REU
2	A	Nonbinders	-471.551	REU
2	A	Nonbinders	-445.546	REU
2	A	Nonbinders	-469.349	REU
2	A	Nonbinders	-423.97	REU
2	A	Nonbinders	-472.474	REU
2	A	Nonbinders	-452.199	REU
2	A	Nonbinders	-436.978	REU
2	A	Nonbinders	-495.368	REU
2	A	Nonbinders	-476.244	REU
2	A	Nonbinders	-415.326	REU
2	A	Nonbinders	-454.474	REU
2	A	Nonbinders	-449.011	REU
2	A	Nonbinders	-377.17	REU
2	A	Nonbinders	-467.195	REU
2	A	Nonbinders	-467.912	REU
2	A	Nonbinders	-440.014	REU
2	A	Nonbinders	-402.897	REU
2	A	Nonbinders	-393.048	REU
2	A	Nonbinders	-399.162	REU
2	A	Nonbinders	-465.833	REU
2	A	Nonbinders	-483.342	REU
2	A	Nonbinders	-487.295	REU
2	A	Nonbinders	-463.048	REU
2	A	Nonbinders	-469.161	REU
2	A	Nonbinders	-470.307	REU
2	A	Nonbinders	-421.241	REU
2	A	Nonbinders	-457.443	REU
2	A	Nonbinders	-363.757	REU
2	A	Nonbinders	-415.721	REU
2	A	Nonbinders	-468.593	REU
2	A	Nonbinders	-355.884	REU
2	A	Nonbinders	-480.648	REU
2	A	Nonbinders	-497.734	REU
2	A	Nonbinders	-480.249	REU
2	A	Nonbinders	-447.766	REU
2	A	Nonbinders	-460.093	REU
2	A	Nonbinders	-400.018	REU
2	A	Nonbinders	-392.417	REU
2	A	Nonbinders	-337.744	REU
2	A	Nonbinders	-402.639	REU
2	A	Nonbinders	-469.604	REU
2	A	Nonbinders	-444.682	REU
2	A	Nonbinders	-446.253	REU
2	A	Nonbinders	-413.853	REU
2	A	Nonbinders	-444.621	REU
2	A	Nonbinders	-464.257	REU
2	A	Nonbinders	-442.55	REU
2	A	Nonbinders	-451.539	REU
2	A	Nonbinders	-454.139	REU
2	A	Nonbinders	-458.527	REU
2	A	Nonbinders	-466.05	REU
2	A	Nonbinders	-462.088	REU
2	A	Nonbinders	-446.799	REU
2	A	Nonbinders	-367.321	REU
2	A	Nonbinders	-477.852	REU
2	A	Nonbinders	-457.39	REU
2	A	Nonbinders	-473.628	REU
2	A	Nonbinders	-406.568	REU
2	A	Nonbinders	-439.922	REU
2	A	Nonbinders	-422.263	REU
2	A	Nonbinders	-457.168	REU
2	A	Nonbinders	-482.115	REU
2	A	Nonbinders	-424.397	REU
2	A	Nonbinders	-465.697	REU
2	A	Nonbinders	-441.38	REU
2	A	Nonbinders	-469.056	REU
2	A	Nonbinders	-422.174	REU
2	A	Nonbinders	-411.292	REU
2	A	Nonbinders	-453.082	REU
2	A	Nonbinders	-401.184	REU
2	A	Nonbinders	-444.839	REU
2	A	Nonbinders	-434.504	REU
2	A	Nonbinders	-348.48	REU
2	A	Nonbinders	-414.217	REU
2	A	Nonbinders	-440.028	REU
2	A	Nonbinders	-416.133	REU
2	A	Nonbinders	-388.044	REU
2	A	Nonbinders	-413.763	REU
2	A	Nonbinders	-401.229	REU
2	A	Nonbinders	-435.407	REU
2	A	Nonbinders	-435.929	REU
2	A	Nonbinders	-407.76	REU
2	A	Nonbinders	-454.867	REU
2	A	Nonbinders	-489.464	REU
2	A	Nonbinders	-462.972	REU
2	A	Nonbinders	-483.085	REU
2	A	Nonbinders	-510.429	REU
2	A	Nonbinders	-483.285	REU
2	A	Nonbinders	-456.357	REU
2	A	Nonbinders	-441.804	REU
2	A	Nonbinders	-459.79	REU
2	A	Nonbinders	-440.453	REU
2	A	Nonbinders	-457.68	REU
2	A	Nonbinders	-455.22	REU
2	A	Nonbinders	-481.637	REU
2	A	Nonbinders	-364.081	REU
2	A	Nonbinders	-404.818	REU
2	A	Nonbinders	-486.094	REU
2	A	Nonbinders	-449.735	REU
2	A	Nonbinders	-394.997	REU
2	A	Nonbinders	-497.634	REU
2	A	Nonbinders	-450.613	REU
2	A	Nonbinders	-455.844	REU
2	A	Nonbinders	-480.214	REU
2	A	Nonbinders	-467.266	REU
2	A	Nonbinders	-444.933	REU
2	A	Nonbinders	-486.754	REU
2	A	Nonbinders	-437.3	REU
2	A	Nonbinders	-444.976	REU
2	A	Nonbinders	-377.357	REU
2	A	Nonbinders	-454.111	REU
2	A	Nonbinders	-445.056	REU
2	A	Nonbinders	-480.086	REU
2	A	Nonbinders	-409.767	REU
2	A	Nonbinders	-388.439	REU
2	A	Nonbinders	-463.523	REU
2	A	Nonbinders	-397.172	REU
2	A	Nonbinders	-421.555	REU
2	A	Nonbinders	-450.577	REU
2	A	Nonbinders	-458.634	REU
2	A	Nonbinders	-459.879	REU
2	A	Nonbinders	-454.23	REU
2	A	Nonbinders	-467.761	REU
2	A	Nonbinders	-250.227	REU
2	A	Nonbinders	-438.251	REU
2	A	Nonbinders	-370.501	REU
2	A	Nonbinders	-416.737	REU
2	A	Nonbinders	-425.456	REU
2	A	Nonbinders	-443.723	REU
2	A	Nonbinders	-400.616	REU
2	A	Nonbinders	-477.583	REU
2	A	Nonbinders	-414.49	REU
2	A	Nonbinders	-440.009	REU
2	A	Nonbinders	-468.566	REU
2	A	Nonbinders	-377.089	REU
2	A	Nonbinders	-388.51	REU
2	A	Nonbinders	-431.82	REU
2	A	Nonbinders	-458.765	REU
2	A	Nonbinders	-467.415	REU
2	A	Nonbinders	-452.41	REU
2	A	Nonbinders	-456.857	REU
2	A	Nonbinders	-434.57	REU
2	A	Nonbinders	-444.166	REU
2	A	Nonbinders	-480.701	REU
2	A	Nonbinders	-480.215	REU
2	A	Nonbinders	-363.777	REU
2	A	Nonbinders	-385.42	REU
2	A	Nonbinders	-455.958	REU
2	A	Nonbinders	-464.441	REU
2	A	Nonbinders	-382.76	REU
2	A	Nonbinders	-439.802	REU
2	A	Nonbinders	-467.727	REU
2	A	Nonbinders	-454.345	REU
2	A	Nonbinders	-455.834	REU
2	A	Nonbinders	-477.473	REU
2	A	Nonbinders	-372.066	REU
2	A	Nonbinders	-451.498	REU
2	A	Nonbinders	-463.604	REU
2	A	Nonbinders	-492.356	REU
2	A	Nonbinders	-448.253	REU
2	A	Nonbinders	-444.535	REU
2	A	Nonbinders	-489.254	REU
2	A	Nonbinders	-477.232	REU
2	A	Nonbinders	-447.421	REU
2	A	Nonbinders	-491.101	REU
2	A	Nonbinders	-484.532	REU
2	A	Nonbinders	-474.059	REU
2	A	Nonbinders	-439.207	REU
2	A	Nonbinders	-383.296	REU
2	A	Nonbinders	-454.376	REU
2	A	Nonbinders	-482.162	REU
2	A	Nonbinders	-460.897	REU
2	A	Nonbinders	-458.196	REU
2	A	Nonbinders	-494.944	REU
2	A	Nonbinders	-444.609	REU
2	A	Nonbinders	-457.23	REU
2	A	Nonbinders	-416.929	REU
2	A	Nonbinders	-479.342	REU
2	A	Nonbinders	-360.573	REU
2	A	Nonbinders	-437.662	REU
2	A	Nonbinders	-387.2	REU
2	A	Nonbinders	-399.623	REU
2	A	Nonbinders	-454.917	REU
2	A	Nonbinders	-374.404	REU
2	A	Nonbinders	-460.389	REU
2	A	Nonbinders	-462.512	REU
2	A	Nonbinders	-393.257	REU
2	A	Nonbinders	-422.678	REU
2	A	Nonbinders	-495.472	REU
2	A	Nonbinders	-483.343	REU
2	A	Nonbinders	-469.726	REU
2	A	Nonbinders	-417.244	REU
2	A	Nonbinders	-457.913	REU
2	A	Nonbinders	-401.512	REU
2	A	Nonbinders	-468.946	REU
2	A	Nonbinders	-437.519	REU
2	A	Nonbinders	-459.273	REU
2	A	Nonbinders	-477.044	REU
2	A	Nonbinders	-404.182	REU
2	A	Nonbinders	-426.183	REU
2	A	Nonbinders	-464.574	REU
2	A	Nonbinders	-471.601	REU
2	A	Nonbinders	-490.166	REU
2	A	Nonbinders	-432.302	REU
2	A	Nonbinders	-452.765	REU
2	A	Nonbinders	-401.84	REU
2	A	Nonbinders	-382.169	REU
2	A	Nonbinders	-381.621	REU
2	A	Nonbinders	-472.891	REU
2	A	Nonbinders	-338.72	REU
2	A	Nonbinders	-462.066	REU
2	A	Nonbinders	-460.833	REU
2	A	Nonbinders	-457.84	REU
2	A	Nonbinders	-466.03	REU
2	A	Nonbinders	-416.852	REU
2	A	Nonbinders	-464.102	REU
2	A	Nonbinders	-365.022	REU
2	A	Nonbinders	-392.4	REU
2	A	Nonbinders	-397.756	REU
2	A	Nonbinders	-382.906	REU
2	A	Nonbinders	-474.354	REU
2	A	Nonbinders	-417.032	REU
2	A	Nonbinders	-451.422	REU
2	A	Nonbinders	-373.59	REU
2	A	Nonbinders	-440.313	REU
2	A	Nonbinders	-490.062	REU
2	A	Nonbinders	-434.495	REU
2	A	Nonbinders	-490.392	REU
2	A	Nonbinders	-414.141	REU
2	A	Nonbinders	-396.535	REU
2	A	Nonbinders	-486.13	REU
2	A	Nonbinders	-444.081	REU
2	A	Nonbinders	-440.737	REU
2	A	Nonbinders	-453.335	REU
2	A	Nonbinders	-471.209	REU
2	A	Nonbinders	-447.443	REU
2	A	Nonbinders	-381.111	REU
2	A	Nonbinders	-457.136	REU
2	A	Nonbinders	-469.299	REU
2	A	Nonbinders	-367.073	REU
2	A	Nonbinders	-474.772	REU
2	A	Nonbinders	-482.151	REU
2	A	Nonbinders	-426.809	REU
2	A	Nonbinders	-462.413	REU
2	A	Nonbinders	-432.385	REU
2	A	Nonbinders	-452.044	REU
2	A	Nonbinders	-463.077	REU
2	A	Nonbinders	-439.605	REU
2	A	Nonbinders	-462.899	REU
2	A	Nonbinders	-457.992	REU
2	A	Nonbinders	-461.945	REU
2	A	Nonbinders	-446.47	REU
2	A	Nonbinders	-471.754	REU
2	A	Nonbinders	-425.659	REU
2	A	Nonbinders	-395.363	REU
2	A	Nonbinders	-425.385	REU
2	A	Nonbinders	-434.508	REU
2	A	Nonbinders	-463.969	REU
2	A	Nonbinders	-478.641	REU
2	A	Nonbinders	-481.344	REU
2	A	Nonbinders	-462.619	REU
2	A	Nonbinders	-488.199	REU
2	A	Nonbinders	-491.386	REU
2	A	Nonbinders	-494.471	REU
2	A	Nonbinders	-473.157	REU
2	A	Nonbinders	-438.736	REU
2	A	Nonbinders	-458.923	REU
2	A	Nonbinders	-443.811	REU
2	A	Nonbinders	-408.747	REU
2	A	Nonbinders	-426.394	REU
2	A	Nonbinders	-469.371	REU
2	A	Nonbinders	-489.58	REU
2	A	Nonbinders	-443.515	REU
2	A	Nonbinders	-439.043	REU
2	A	Nonbinders	-393.478	REU
2	A	Nonbinders	-448.068	REU
2	A	Nonbinders	-404.357	REU
2	A	Nonbinders	-379.589	REU
2	A	Nonbinders	-447.821	REU
2	A	Nonbinders	-447.004	REU
2	A	Nonbinders	-443.191	REU
2	A	Nonbinders	-449.107	REU
2	A	Nonbinders	-493.99	REU
2	A	Nonbinders	-407.957	REU
2	A	Nonbinders	-460.275	REU
2	A	Nonbinders	-377.822	REU
2	A	Nonbinders	-469.249	REU
2	A	Nonbinders	-453.658	REU
2	A	Nonbinders	-474.719	REU
2	A	Nonbinders	-357.707	REU
2	A	Nonbinders	-475.454	REU
2	A	Nonbinders	-395.618	REU
2	A	Nonbinders	-417.527	REU
2	A	Nonbinders	-438.899	REU
2	A	Nonbinders	-350.681	REU
2	A	Nonbinders	-379.093	REU
2	A	Nonbinders	-443.082	REU
2	A	Nonbinders	-394.855	REU
2	A	Nonbinders	-490.84	REU
2	A	Nonbinders	-359.467	REU
2	A	Nonbinders	-435.08	REU
2	A	Nonbinders	-369.354	REU
2	A	Nonbinders	-428.058	REU
2	A	Nonbinders	-476.484	REU
2	A	Nonbinders	-335.8	REU
2	A	Nonbinders	-482.064	REU
2	A	Nonbinders	-472.486	REU
2	A	Nonbinders	-471.541	REU
2	A	Nonbinders	-421.825	REU
2	A	Nonbinders	-438.244	REU
2	A	Nonbinders	-374.298	REU
2	A	Nonbinders	-407.005	REU
2	A	Nonbinders	-385.02	REU
2	A	Nonbinders	-482.226	REU
2	A	Nonbinders	-455.055	REU
2	A	Nonbinders	-384.926	REU
2	A	Nonbinders	-482.246	REU
2	A	Nonbinders	-466.456	REU
2	A	Nonbinders	-440.46	REU
2	A	Nonbinders	-467.665	REU
2	A	Nonbinders	-465.844	REU
2	A	Nonbinders	-501.162	REU
2	A	Nonbinders	-482.397	REU
2	A	Nonbinders	-458.35	REU
2	A	Nonbinders	-435.402	REU
2	A	Nonbinders	-455.098	REU
2	A	Nonbinders	-436.665	REU
2	A	Nonbinders	-469.921	REU
2	A	Nonbinders	-430.268	REU
2	A	Nonbinders	-476.617	REU
2	A	Nonbinders	-420.953	REU
2	A	Nonbinders	-393.104	REU
2	A	Nonbinders	-453.68	REU
2	A	Nonbinders	-480.047	REU
2	A	Nonbinders	-446.063	REU
2	A	Nonbinders	-428.444	REU
2	A	Nonbinders	-373.952	REU
2	A	Nonbinders	-411.149	REU
2	A	Nonbinders	-452.335	REU
2	A	Nonbinders	-376.38	REU
2	A	Nonbinders	-451.791	REU
2	A	Nonbinders	-460.835	REU
2	A	Nonbinders	-368.968	REU
2	A	Nonbinders	-481.463	REU
2	A	Nonbinders	-477.379	REU
2	A	Nonbinders	-393.804	REU
2	A	Nonbinders	-448.114	REU
2	A	Nonbinders	-405.421	REU
2	A	Nonbinders	-439.647	REU
2	A	Nonbinders	-462.598	REU
2	A	Nonbinders	-365.58	REU
2	A	Nonbinders	-458.458	REU
2	A	Nonbinders	-462.741	REU
2	A	Nonbinders	-402.143	REU
2	A	Nonbinders	-468.934	REU
2	A	Nonbinders	-376.322	REU
2	A	Nonbinders	-443.07	REU
2	A	Nonbinders	-448.965	REU
2	A	Nonbinders	-461.878	REU
2	A	Nonbinders	-480.35	REU
2	A	Nonbinders	-462.854	REU
2	A	Nonbinders	-399.909	REU
2	A	Nonbinders	-467.749	REU
2	A	Nonbinders	-460.64	REU
2	A	Nonbinders	-492.326	REU
2	A	Nonbinders	-477.554	REU
2	A	Nonbinders	-465.217	REU
2	A	Nonbinders	-461.924	REU
2	A	Nonbinders	-457.095	REU
2	A	Nonbinders	-453.995	REU
2	A	Nonbinders	-382.911	REU
2	A	Nonbinders	-427.023	REU
2	A	Nonbinders	-473.931	REU
2	A	Nonbinders	-455.59	REU
2	A	Nonbinders	-471.16	REU
2	A	Nonbinders	-505.273	REU
2	A	Nonbinders	-479.333	REU
2	A	Nonbinders	-463.157	REU
2	A	Nonbinders	-494.815	REU
2	A	Nonbinders	-455.577	REU
2	A	Nonbinders	-497.744	REU
2	A	Nonbinders	-430.395	REU
2	A	Nonbinders	-468.1	REU
2	A	Nonbinders	-460.664	REU
2	A	Nonbinders	-464.159	REU
2	A	Nonbinders	-444.763	REU
2	A	Nonbinders	-406.563	REU
2	A	Nonbinders	-407.181	REU
2	A	Nonbinders	-311.383	REU
2	A	Nonbinders	-477.28	REU
2	A	Nonbinders	-474.117	REU
2	A	Nonbinders	-440.067	REU
2	A	Nonbinders	-419.301	REU
2	A	Nonbinders	-479.23	REU
2	A	Nonbinders	-457.565	REU
2	A	Nonbinders	-428.828	REU
2	A	Nonbinders	-474.575	REU
2	A	Nonbinders	-449.324	REU
2	A	Nonbinders	-357.762	REU
2	A	Nonbinders	-400.575	REU
2	A	Nonbinders	-475.512	REU
2	A	Nonbinders	-387.618	REU
2	A	Nonbinders	-451.286	REU
2	A	Nonbinders	-465.26	REU
2	A	Nonbinders	-393.829	REU
2	A	Nonbinders	-460.514	REU
2	A	Nonbinders	-471.806	REU
2	A	Nonbinders	-483.588	REU
2	A	Nonbinders	-457.936	REU
2	A	Nonbinders	-469.521	REU
2	A	Nonbinders	-393.759	REU
2	A	Nonbinders	-463.619	REU
2	A	Nonbinders	-438.175	REU
2	A	Nonbinders	-381.248	REU
2	A	Nonbinders	-348.018	REU
2	A	Nonbinders	-389.68	REU
2	A	Nonbinders	-387.121	REU
2	A	Nonbinders	-449.76	REU
2	A	Nonbinders	-470.467	REU
2	A	Nonbinders	-441.097	REU
2	A	Nonbinders	-448.743	REU
2	A	Nonbinders	-468.594	REU
2	A	Nonbinders	-455.164	REU
2	A	Nonbinders	-453.562	REU
2	A	Nonbinders	-347.248	REU
2	A	Nonbinders	-484.469	REU
2	A	Nonbinders	-475.289	REU
2	A	Nonbinders	-461.352	REU
2	A	Nonbinders	-477.33	REU
2	A	Nonbinders	-461.283	REU
2	A	Nonbinders	-415.885	REU
2	A	Nonbinders	-443.543	REU
2	A	Nonbinders	-471.819	REU
2	A	Nonbinders	-470.73	REU
2	A	Nonbinders	-450.748	REU
2	A	Nonbinders	-370.323	REU
2	A	Nonbinders	-477.793	REU
2	A	Nonbinders	-320.839	REU
2	A	Nonbinders	-424.458	REU
2	A	Nonbinders	-366.255	REU
2	A	Nonbinders	-447.697	REU
2	A	Nonbinders	-430.036	REU
2	A	Nonbinders	-436.196	REU
2	A	Nonbinders	-445.06	REU
2	A	Nonbinders	-415.614	REU
2	A	Nonbinders	-424.889	REU
2	A	Nonbinders	-438.277	REU
2	A	Nonbinders	-415.707	REU
2	A	Nonbinders	-392.681	REU
2	A	Nonbinders	-301.701	REU
2	A	Nonbinders	-458.743	REU
2	A	Nonbinders	-440.676	REU
2	A	Nonbinders	-374.439	REU
2	A	Nonbinders	-497.455	REU
2	A	Nonbinders	-421.855	REU
2	A	Nonbinders	-466.281	REU
2	A	Nonbinders	-406.621	REU
2	A	Nonbinders	-473.081	REU
2	A	Nonbinders	-472.34	REU
2	A	Nonbinders	-480.551	REU
2	A	Nonbinders	-468.614	REU
2	A	Nonbinders	-473.073	REU
2	A	Nonbinders	-430.812	REU
2	A	Nonbinders	-475.113	REU
2	A	Nonbinders	-459.159	REU
2	A	Nonbinders	-333.843	REU
2	A	Nonbinders	-475.417	REU
2	A	Nonbinders	-390.089	REU
2	A	Nonbinders	-434.816	REU
2	A	Nonbinders	-490.962	REU
2	A	Nonbinders	-439.219	REU
2	A	Nonbinders	-412.719	REU
2	A	Nonbinders	-422.579	REU
2	A	Nonbinders	-379.062	REU
2	A	Nonbinders	-384.328	REU
2	A	Nonbinders	-459.525	REU
2	A	Nonbinders	-458.229	REU
2	A	Nonbinders	-468.008	REU
2	A	Nonbinders	-371.757	REU
2	A	Nonbinders	-433.067	REU
2	A	Nonbinders	-405.367	REU
2	A	Nonbinders	-455.398	REU
2	A	Nonbinders	-494.824	REU
2	A	Nonbinders	-452.136	REU
2	A	Nonbinders	-473.369	REU
2	A	Nonbinders	-392.369	REU
2	A	Nonbinders	-464.233	REU
2	A	Nonbinders	-454.24	REU
2	A	Nonbinders	-454.382	REU
2	A	Nonbinders	-414.213	REU
2	A	Nonbinders	-501.488	REU
2	A	Nonbinders	-456.141	REU
2	A	Nonbinders	-434.269	REU
2	A	Nonbinders	-357.182	REU
2	A	Nonbinders	-426.454	REU
2	A	Nonbinders	-491.054	REU
2	A	Nonbinders	-462.987	REU
2	A	Nonbinders	-446.428	REU
2	A	Nonbinders	-378.195	REU
2	A	Nonbinders	-409.717	REU
2	A	Nonbinders	-403.993	REU
2	A	Nonbinders	-391.285	REU
2	A	Nonbinders	-373.325	REU
2	A	Nonbinders	-404.886	REU
2	A	Nonbinders	-426.251	REU
2	A	Nonbinders	-432.399	REU
2	A	Nonbinders	-451.437	REU
2	A	Nonbinders	-372.671	REU
2	A	Nonbinders	-394.972	REU
2	A	Nonbinders	-404.181	REU
2	A	Nonbinders	-407.733	REU
2	A	Nonbinders	-450.487	REU
2	A	Nonbinders	-479.702	REU
2	A	Nonbinders	-395.657	REU
2	A	Nonbinders	-402.562	REU
2	A	Nonbinders	-460.134	REU
2	A	Nonbinders	-431.457	REU
2	A	Nonbinders	-398.423	REU
2	A	Nonbinders	-443.845	REU
2	A	Nonbinders	-449.103	REU
2	A	Nonbinders	-455.863	REU
2	A	Nonbinders	-473.117	REU
2	A	Nonbinders	-442.36	REU
2	A	Nonbinders	-459.67	REU
2	A	Nonbinders	-481.683	REU
2	A	Nonbinders	-467.758	REU
2	A	Nonbinders	-501.12	REU
2	A	Nonbinders	-467.87	REU
2	A	Nonbinders	-462.293	REU
2	A	Nonbinders	-447.821	REU
2	A	Nonbinders	-454.379	REU
2	A	Nonbinders	-434.433	REU
2	A	Nonbinders	-446.129	REU
2	A	Nonbinders	-437.645	REU
2	A	Nonbinders	-470.87	REU
2	A	Nonbinders	-456.86	REU
2	A	Nonbinders	-469.225	REU
2	A	Nonbinders	-436.799	REU
2	A	Nonbinders	-440.623	REU
2	A	Nonbinders	-487.941	REU
2	A	Nonbinders	-439.862	REU
2	A	Nonbinders	-431.875	REU
2	A	Nonbinders	-450.441	REU
2	A	Nonbinders	-404.814	REU
2	A	Nonbinders	-450.802	REU
2	A	Nonbinders	-472.925	REU
2	A	Nonbinders	-454.098	REU
2	A	Nonbinders	-469.649	REU
2	A	Nonbinders	-437.101	REU
2	A	Nonbinders	-461.903	REU
2	A	Nonbinders	-441.113	REU
2	A	Nonbinders	-411.33	REU
2	A	Nonbinders	-436.186	REU
2	A	Nonbinders	-465.57	REU
2	A	Nonbinders	-478.842	REU
2	A	Nonbinders	-441.771	REU
2	A	Nonbinders	-464.225	REU
2	A	Nonbinders	-486.314	REU
2	A	Nonbinders	-357.09	REU
2	A	Nonbinders	-365.846	REU
2	A	Nonbinders	-467.068	REU
2	A	Nonbinders	-448.998	REU
2	A	Nonbinders	-479.749	REU
2	A	Nonbinders	-447.798	REU
2	A	Nonbinders	-453.142	REU
2	A	Nonbinders	-456.893	REU
2	A	Nonbinders	-475.053	REU
2	A	Nonbinders	-441.494	REU
2	A	Nonbinders	-448.572	REU
2	A	Nonbinders	-349.173	REU
2	A	Nonbinders	-439.284	REU
2	A	Nonbinders	-459.866	REU
2	A	Nonbinders	-410.927	REU
2	A	Nonbinders	-467.228	REU
2	A	Nonbinders	-464.694	REU
2	A	Nonbinders	-446.94	REU
2	A	Nonbinders	-483.364	REU
2	A	Nonbinders	-469.988	REU
2	A	Nonbinders	-463.916	REU
2	A	Nonbinders	-487.36	REU
2	A	Nonbinders	-454.132	REU
2	A	Nonbinders	-438.68	REU
2	A	Nonbinders	-477.3	REU
2	A	Nonbinders	-464.319	REU
2	A	Nonbinders	-428.353	REU
2	A	Nonbinders	-442.895	REU
2	A	Nonbinders	-441.869	REU
2	A	Nonbinders	-461.415	REU
2	A	Nonbinders	-443.699	REU
2	A	Nonbinders	-447.609	REU
2	A	Nonbinders	-445.328	REU
2	A	Nonbinders	-471.485	REU
2	A	Nonbinders	-438.387	REU
2	A	Nonbinders	-484.901	REU
2	A	Nonbinders	-489.366	REU
2	A	Nonbinders	-464.284	REU
2	A	Nonbinders	-473.031	REU
2	A	Nonbinders	-481.113	REU
2	A	Nonbinders	-450.417	REU
2	A	Nonbinders	-502.093	REU
2	A	Nonbinders	-458.097	REU
2	A	Nonbinders	-428.537	REU
2	A	Nonbinders	-464.74	REU
2	A	Nonbinders	-482.562	REU
2	A	Nonbinders	-477.694	REU
2	A	Nonbinders	-453.979	REU
2	A	Nonbinders	-446.044	REU
2	A	Nonbinders	-479.556	REU
2	A	Nonbinders	-429.62	REU
2	A	Nonbinders	-467.547	REU
2	A	Nonbinders	-462.811	REU
2	A	Nonbinders	-480.706	REU
2	A	Nonbinders	-491.344	REU
2	A	Nonbinders	-440.533	REU
2	A	Nonbinders	-463.635	REU
2	A	Nonbinders	-421.733	REU
2	A	Nonbinders	-434.688	REU
2	A	Nonbinders	-453.633	REU
2	A	Nonbinders	-476.031	REU
2	A	Nonbinders	-499.668	REU
2	A	Nonbinders	-433.178	REU
2	A	Nonbinders	-482.603	REU
2	A	Nonbinders	-468.404	REU
2	A	Nonbinders	-476.739	REU
2	A	Nonbinders	-484.728	REU
2	A	Nonbinders	-464.567	REU
2	A	Nonbinders	-463.511	REU
2	A	Nonbinders	-471.962	REU
2	A	Nonbinders	-430.506	REU
2	A	Nonbinders	-415.683	REU
2	A	Nonbinders	-452.823	REU
2	A	Nonbinders	-444.42	REU
2	A	Nonbinders	-452.267	REU
2	A	Nonbinders	-461.75	REU
2	A	Nonbinders	-431.723	REU
2	A	Nonbinders	-484.057	REU
2	A	Nonbinders	-450.088	REU
2	A	Nonbinders	-460.028	REU
2	A	Nonbinders	-447.999	REU
2	A	Nonbinders	-480.513	REU
2	A	Nonbinders	-442.687	REU
2	A	Nonbinders	-446.805	REU
2	A	Nonbinders	-440.992	REU
2	A	Nonbinders	-417.584	REU
2	A	Nonbinders	-461.751	REU
2	A	Nonbinders	-444.24	REU
2	A	Nonbinders	-451.675	REU
2	A	Nonbinders	-463.864	REU
2	A	Nonbinders	-472.669	REU
2	A	Nonbinders	-473.211	REU
2	A	Nonbinders	-450.627	REU
2	A	Nonbinders	-461.617	REU
2	A	Nonbinders	-457.211	REU
2	A	Nonbinders	-477.762	REU
2	A	Nonbinders	-467.294	REU
2	A	Nonbinders	-475.57	REU
2	A	Nonbinders	-433.2	REU
2	A	Nonbinders	-438.833	REU
2	A	Nonbinders	-453.756	REU
2	A	Nonbinders	-444.551	REU
2	A	Nonbinders	-456.858	REU
2	A	Nonbinders	-463.996	REU
2	A	Nonbinders	-467.433	REU
2	A	Nonbinders	-438.493	REU
2	A	Nonbinders	-439.463	REU
2	A	Nonbinders	-490.856	REU
2	A	Nonbinders	-465.084	REU
2	A	Nonbinders	-459.922	REU
2	A	Nonbinders	-471.931	REU
2	A	Nonbinders	-457.323	REU
2	A	Nonbinders	-474.074	REU
2	A	Nonbinders	-438.48	REU
2	A	Nonbinders	-465.069	REU
2	A	Nonbinders	-412.776	REU
2	A	Nonbinders	-468.965	REU
2	A	Nonbinders	-414.687	REU
2	A	Nonbinders	-373.972	REU
2	A	Nonbinders	-464.1	REU
2	A	Nonbinders	-446.434	REU
2	A	Nonbinders	-328.487	REU
2	A	Nonbinders	-457.252	REU
2	A	Nonbinders	-427.372	REU
2	A	Nonbinders	-430.911	REU
2	A	Nonbinders	-451.877	REU
2	A	Nonbinders	-471.954	REU
2	A	Nonbinders	-460.019	REU
2	A	Nonbinders	-347.826	REU
2	A	Nonbinders	-284.03	REU
2	A	Nonbinders	-399.305	REU
2	A	Nonbinders	-382.523	REU
2	A	Nonbinders	-458.052	REU
2	A	Nonbinders	-459.717	REU
2	A	Nonbinders	-477.306	REU
2	A	Nonbinders	-435.529	REU
2	A	Nonbinders	-469.418	REU
2	A	Nonbinders	-429.007	REU
2	A	Nonbinders	-441.397	REU
2	A	Nonbinders	-420.876	REU
2	A	Nonbinders	-366.31	REU
2	A	Nonbinders	-435.801	REU
2	A	Nonbinders	-511.013	REU
2	A	Nonbinders	-420.52	REU
2	A	Nonbinders	-456.777	REU
2	A	Nonbinders	-472.277	REU
2	A	Nonbinders	-452.285	REU
2	A	Nonbinders	-498.163	REU
2	A	Nonbinders	-355.099	REU
2	A	Nonbinders	-389.876	REU
2	A	Nonbinders	-396.334	REU
2	A	Nonbinders	-333.99	REU
2	A	Nonbinders	-423.807	REU
2	A	Nonbinders	-419.379	REU
2	A	Nonbinders	-466.23	REU
2	A	Nonbinders	-455.832	REU
2	A	Nonbinders	-438.29	REU
2	A	Nonbinders	-414.41	REU
2	A	Nonbinders	-408.958	REU
2	A	Nonbinders	-349.778	REU
2	A	Nonbinders	-429.131	REU
2	A	Nonbinders	-446.127	REU
2	A	Nonbinders	-475.891	REU
2	A	Nonbinders	-343.353	REU
2	A	Nonbinders	-417.778	REU
2	A	Nonbinders	-474.182	REU
2	A	Nonbinders	-448.475	REU
2	A	Nonbinders	-356.34	REU
2	A	Nonbinders	-384.837	REU
2	A	Nonbinders	-484.568	REU
2	A	Nonbinders	-382.269	REU
2	A	Nonbinders	-454.096	REU
2	A	Nonbinders	-485.363	REU
2	A	Nonbinders	-430.727	REU
2	A	Nonbinders	-405.818	REU
2	A	Nonbinders	-468.218	REU
2	A	Nonbinders	-465.517	REU
2	A	Nonbinders	-400.745	REU
2	A	Nonbinders	-289.214	REU
2	A	Nonbinders	-453.284	REU
2	A	Nonbinders	-441.815	REU
2	A	Nonbinders	-361.693	REU
2	A	Nonbinders	-447.097	REU
2	A	Nonbinders	-404.076	REU
2	A	Nonbinders	-425.573	REU
2	A	Nonbinders	-415.469	REU
2	A	Nonbinders	-425.759	REU
2	A	Nonbinders	-463.073	REU
2	A	Nonbinders	-416.626	REU
2	A	Nonbinders	-459.217	REU
2	A	Nonbinders	-462.335	REU
2	A	Nonbinders	-452.006	REU
2	A	Nonbinders	-373.002	REU
2	A	Nonbinders	-366.199	REU
2	A	Nonbinders	-417.57	REU
2	A	Nonbinders	-340.822	REU
2	A	Nonbinders	-475.45	REU
2	A	Nonbinders	-464.293	REU
2	A	Nonbinders	-473.531	REU
2	A	Nonbinders	-364.333	REU
2	A	Nonbinders	-421.858	REU
2	A	Nonbinders	-445.769	REU
2	A	Nonbinders	-445.329	REU
2	A	Nonbinders	-460.393	REU
2	A	Nonbinders	-462.652	REU
2	A	Nonbinders	-398.579	REU
2	A	Nonbinders	-385.167	REU
2	A	Nonbinders	-440.211	REU
2	A	Nonbinders	-428.956	REU
2	A	Nonbinders	-482.368	REU
2	A	Nonbinders	-474.755	REU
2	A	Nonbinders	-388.072	REU
2	A	Nonbinders	-440.304	REU
2	A	Nonbinders	-370.734	REU
2	A	Nonbinders	-382.644	REU
2	A	Nonbinders	-415.812	REU
2	A	Nonbinders	-333.829	REU
2	A	Nonbinders	-362.407	REU
2	A	Nonbinders	-402.699	REU
2	A	Nonbinders	-460.196	REU
2	A	Nonbinders	-399.259	REU
2	A	Nonbinders	-458.97	REU
2	A	Nonbinders	-469.879	REU
2	A	Nonbinders	-414.647	REU
2	A	Nonbinders	-470.467	REU
2	A	Nonbinders	-368.409	REU
2	A	Nonbinders	-467.163	REU
2	A	Nonbinders	-444.538	REU
2	A	Nonbinders	-357.704	REU
2	A	Nonbinders	-364.381	REU
2	A	Nonbinders	-437.693	REU
2	A	Nonbinders	-393.682	REU
2	A	Nonbinders	-403.045	REU
2	A	Nonbinders	-371.94	REU
2	A	Nonbinders	-462.556	REU
2	A	Nonbinders	-379.871	REU
2	A	Nonbinders	-452.88	REU
2	A	Nonbinders	-355.618	REU
2	A	Nonbinders	-422.223	REU
2	A	Nonbinders	-419.965	REU
2	A	Nonbinders	-485.099	REU
2	A	Nonbinders	-457.979	REU
2	A	Nonbinders	-342.552	REU
2	A	Nonbinders	-463.919	REU
2	A	Nonbinders	-458.95	REU
2	A	Nonbinders	-374.318	REU
2	A	Nonbinders	-393.154	REU
2	A	Nonbinders	-450.899	REU
2	A	Nonbinders	-390.726	REU
2	A	Nonbinders	-456.335	REU
2	A	Nonbinders	-384.164	REU
2	A	Nonbinders	-385.149	REU
2	A	Nonbinders	-451.742	REU
2	A	Nonbinders	-471.659	REU
2	A	Nonbinders	-390.177	REU
2	A	Nonbinders	-452.624	REU
2	A	Nonbinders	-467.245	REU
2	A	Nonbinders	-483.325	REU
2	A	Nonbinders	-458.516	REU
2	A	Nonbinders	-479.219	REU
2	A	Nonbinders	-454.744	REU
2	A	Nonbinders	-407.054	REU
2	A	Nonbinders	-453.301	REU
2	A	Nonbinders	-453.715	REU
2	A	Nonbinders	-402.305	REU
2	A	Nonbinders	-469.734	REU
2	A	Nonbinders	-367.996	REU
2	A	Nonbinders	-445.159	REU
2	A	Nonbinders	-449.772	REU
2	A	Nonbinders	-491.581	REU
2	A	Nonbinders	-353.544	REU
2	A	Nonbinders	-456.563	REU
2	A	Nonbinders	-448.365	REU
2	A	Nonbinders	-463.146	REU
2	A	Nonbinders	-454.861	REU
2	A	Nonbinders	-366.157	REU
2	A	Nonbinders	-440.126	REU
2	A	Nonbinders	-446.387	REU
2	A	Nonbinders	-429.392	REU
2	A	Nonbinders	-382.187	REU
2	A	Nonbinders	-420.045	REU
2	A	Nonbinders	-445.199	REU
2	A	Nonbinders	-310.336	REU
2	A	Nonbinders	-469.416	REU
2	A	Nonbinders	-453.554	REU
2	A	Nonbinders	-383.983	REU
2	A	Nonbinders	-446.66	REU
2	A	Nonbinders	-443.823	REU
2	A	Nonbinders	-474.009	REU
2	A	Nonbinders	-422.894	REU
2	A	Nonbinders	-426.771	REU
2	A	Nonbinders	-388.402	REU
2	A	Nonbinders	-335.981	REU
2	A	Nonbinders	-320.433	REU
2	A	Nonbinders	-380.491	REU
2	A	Nonbinders	-392.524	REU
2	A	Nonbinders	-396.923	REU
2	A	Nonbinders	-463.398	REU
2	A	Nonbinders	-433.491	REU
2	A	Nonbinders	-485.34	REU
2	A	Nonbinders	-455.981	REU
2	A	Nonbinders	-458.115	REU
2	A	Nonbinders	-479.849	REU
2	A	Nonbinders	-433.768	REU
2	A	Nonbinders	-441.653	REU
2	A	Nonbinders	-357.286	REU
2	A	Nonbinders	-440.552	REU
2	A	Nonbinders	-414.97	REU
2	A	Nonbinders	-429.772	REU
2	A	Nonbinders	-395.078	REU
2	A	Nonbinders	-459.114	REU
2	A	Nonbinders	-448.818	REU
2	A	Nonbinders	-470.217	REU
2	A	Nonbinders	-458.929	REU
2	A	Nonbinders	-464.08	REU
2	A	Nonbinders	-408.168	REU
2	A	Nonbinders	-372.642	REU
2	A	Nonbinders	-420.256	REU
2	A	Nonbinders	-412.511	REU
2	A	Nonbinders	-436.015	REU
2	A	Nonbinders	-402.447	REU
2	A	Nonbinders	-425.128	REU
2	A	Nonbinders	-473.848	REU
2	A	Nonbinders	-348.587	REU
2	A	Nonbinders	-417.573	REU
2	A	Nonbinders	-439.194	REU
2	A	Nonbinders	-439.351	REU
2	A	Nonbinders	-477.103	REU
2	A	Nonbinders	-476.054	REU
2	A	Nonbinders	-475.2	REU
2	A	Nonbinders	-384.485	REU
2	A	Nonbinders	-446.475	REU
2	A	Nonbinders	-425.871	REU
2	A	Nonbinders	-443.243	REU
2	A	Nonbinders	-366.482	REU
2	A	Nonbinders	-437.126	REU
2	A	Nonbinders	-455.963	REU
2	A	Nonbinders	-416.832	REU
2	A	Nonbinders	-260.488	REU
2	A	Nonbinders	-401.782	REU
2	A	Nonbinders	-472.695	REU
2	A	Nonbinders	-416.045	REU
2	A	Nonbinders	-410.645	REU
2	A	Nonbinders	-434.873	REU
2	A	Nonbinders	-474.678	REU
2	A	Nonbinders	-423.551	REU
2	A	Nonbinders	-385.984	REU
2	A	Nonbinders	-447.205	REU
2	A	Nonbinders	-417.862	REU
2	A	Nonbinders	-461.295	REU
2	A	Nonbinders	-447.143	REU
2	A	Nonbinders	-405.216	REU
2	A	Nonbinders	-466.917	REU
2	A	Nonbinders	-339.524	REU
2	A	Nonbinders	-470.089	REU
2	A	Nonbinders	-495.809	REU
2	A	Nonbinders	-451.665	REU
2	A	Nonbinders	-415.215	REU
2	A	Nonbinders	-496.101	REU
2	A	Nonbinders	-317.677	REU
2	A	Nonbinders	-390.842	REU
2	A	Nonbinders	-401.337	REU
2	A	Nonbinders	-469.563	REU
2	A	Nonbinders	-415.003	REU
2	A	Nonbinders	-459.215	REU
2	A	Nonbinders	-482.628	REU
2	A	Nonbinders	-395.45	REU
2	A	Nonbinders	-390.44	REU
2	A	Nonbinders	-459.186	REU
2	A	Nonbinders	-442.262	REU
2	A	Nonbinders	-461.31	REU
2	A	Nonbinders	-489.021	REU
2	A	Nonbinders	-474.333	REU
2	A	Nonbinders	-434.615	REU
2	A	Nonbinders	-501.69	REU
2	A	Nonbinders	-459.313	REU
2	A	Nonbinders	-467.209	REU
2	A	Nonbinders	-459.041	REU
2	A	Nonbinders	-475.668	REU
2	A	Nonbinders	-406.544	REU
2	A	Nonbinders	-457.104	REU
2	A	Nonbinders	-443.658	REU
2	A	Nonbinders	-383.877	REU
2	A	Nonbinders	-453.604	REU
2	A	Nonbinders	-388.193	REU
2	A	Nonbinders	-408.401	REU
2	A	Nonbinders	-418.988	REU
2	A	Nonbinders	-458.846	REU
2	A	Nonbinders	-435.586	REU
2	A	Nonbinders	-455.293	REU
2	A	Nonbinders	-383.406	REU
2	A	Nonbinders	-491.571	REU
2	A	Nonbinders	-395.31	REU
2	A	Nonbinders	-467.986	REU
2	A	Nonbinders	-408.184	REU
2	A	Nonbinders	-411.024	REU
2	A	Nonbinders	-385.983	REU
2	A	Nonbinders	-476.739	REU
2	A	Nonbinders	-430.455	REU
2	A	Nonbinders	-386.151	REU
2	A	Nonbinders	-388.524	REU
2	A	Nonbinders	-499.65	REU
2	A	Nonbinders	-466.148	REU
2	A	Nonbinders	-456.708	REU
2	A	Nonbinders	-398.204	REU
2	A	Nonbinders	-405.171	REU
2	A	Nonbinders	-464.972	REU
2	A	Nonbinders	-373.928	REU
2	A	Nonbinders	-430.317	REU
2	A	Nonbinders	-415.394	REU
2	A	Nonbinders	-386.652	REU
2	A	Nonbinders	-427.402	REU
2	A	Nonbinders	-454.74	REU
2	A	Nonbinders	-466.858	REU
2	A	Nonbinders	-460.358	REU
2	A	Nonbinders	-430.635	REU
2	A	Nonbinders	-399.286	REU
2	A	Nonbinders	-396.196	REU
2	A	Nonbinders	-412.569	REU
2	A	Nonbinders	-314.371	REU
2	A	Nonbinders	-424.781	REU
2	A	Nonbinders	-469.02	REU
2	A	Nonbinders	-382.206	REU
2	A	Nonbinders	-491.105	REU
2	A	Nonbinders	-455.968	REU
2	A	Nonbinders	-453.143	REU
2	A	Nonbinders	-452.592	REU
2	A	Nonbinders	-364.906	REU
2	A	Nonbinders	-405.814	REU
2	A	Nonbinders	-463.082	REU
2	A	Nonbinders	-469.603	REU
2	A	Nonbinders	-495.899	REU
2	A	Nonbinders	-428.675	REU
2	A	Nonbinders	-472.909	REU
2	A	Nonbinders	-409.172	REU
2	A	Nonbinders	-451.653	REU
2	A	Nonbinders	-450.204	REU
[truncated: 299 more rows]

## Sheet: Fig2B
Figure	Panel	Treatment Group	Value	Units
2	B	Binders	-508.175	REU
2	B	Binders	-535.774	REU
2	B	Binders	-517.28	REU
2	B	Binders	-532.624	REU
2	B	Binders	-531.175	REU
2	B	Binders	-511.362	REU
2	B	Binders	-493.619	REU
2	B	Binders	-515.598	REU
2	B	Binders	-536.053	REU
2	B	Binders	-499.962	REU
2	B	Binders	-548.069	REU
2	B	Binders	-517.092	REU
2	B	Binders	-510.425	REU
2	B	Binders	-539.715	REU
2	B	Binders	-532.355	REU
2	B	Binders	-510.02	REU
2	B	Binders	-509.04	REU
2	B	Binders	-513.846	REU
2	B	Binders	-526.07	REU
2	B	Binders	-530.444	REU
2	B	Binders	-504.691	REU
2	B	Binders	-530.534	REU
2	B	Binders	-511.26	REU
2	B	Binders	-502.157	REU
2	B	Binders	-527.938	REU
2	B	Binders	-518.458	REU
2	B	Binders	-499.22	REU
2	B	Binders	-490.641	REU
2	B	Binders	-516.068	REU
2	B	Binders	-501.365	REU
2	B	Binders	-496.646	REU
2	B	Binders	-529.099	REU
2	B	Binders	-536.456	REU
2	B	Binders	-513.761	REU
2	B	Binders	-538.666	REU
2	B	Binders	-512.814	REU
2	B	Binders	-529.068	REU
2	B	Binders	-503.582	REU
2	B	Binders	-488.052	REU
2	B	Binders	-509.021	REU
2	B	Binders	-527.127	REU
2	B	Binders	-528.234	REU
2	B	Binders	-520.578	REU
2	B	Binders	-548.309	REU
2	B	Binders	-538.48	REU
2	B	Binders	-511.952	REU
2	B	Binders	-520.646	REU
2	B	Binders	-505.66	REU
2	B	Binders	-492.909	REU
2	B	Binders	-534.244	REU
2	B	Binders	-541.317	REU
2	B	Binders	-522.017	REU
2	B	Binders	-491.29	REU
2	B	Binders	-525.591	REU
2	B	Binders	-525.786	REU
2	B	Binders	-497.678	REU
2	B	Binders	-517.33	REU
2	B	Binders	-503.998	REU
2	B	Binders	-494.152	REU
2	B	Binders	-525.959	REU
2	B	Binders	-517.813	REU
2	B	Binders	-520.009	REU
2	B	Binders	-501.625	REU
2	B	Binders	-522.307	REU
2	B	Binders	-494.774	REU
2	B	Binders	-533.033	REU
2	B	Binders	-503.412	REU
2	B	Binders	-504.865	REU
2	B	Binders	-495.058	REU
2	B	Binders	-518.243	REU
2	B	Binders	-511.119	REU
2	B	Binders	-524.322	REU
2	B	Binders	-515.162	REU
2	B	Binders	-512.338	REU
2	B	Binders	-485.861	REU
2	B	Binders	-501.079	REU
2	B	Binders	-512.843	REU
2	B	Binders	-514.394	REU
2	B	Binders	-521.518	REU
2	B	Binders	-526.156	REU
2	B	Binders	-517.597	REU
2	B	Binders	-513.495	REU
2	B	Binders	-521.288	REU
2	B	Binders	-503.96	REU
2	B	Binders	-510.971	REU
2	B	Binders	-526.965	REU
2	B	Binders	-534.214	REU
2	B	Binders	-560.811	REU
2	B	Binders	-485.439	REU
2	B	Binders	-553.632	REU
2	B	Binders	-508.439	REU
2	B	Binders	-509.788	REU
2	B	Binders	-524.86	REU
2	B	Binders	-501.198	REU
2	B	Binders	-533.568	REU
2	B	Binders	-528.599	REU
2	B	Binders	-515.04	REU
2	B	Binders	-523.307	REU
2	B	Binders	-521.226	REU
2	B	Binders	-532.979	REU
2	B	Binders	-541.276	REU
2	B	Binders	-504.258	REU
2	B	Binders	-508.898	REU
2	B	Binders	-527.941	REU
2	B	Binders	-491.123	REU
2	B	Binders	-517.176	REU
2	B	Binders	-514.792	REU
2	B	Binders	-496.405	REU
2	B	Binders	-508.989	REU
2	B	Binders	-511.96	REU
2	B	Binders	-512.694	REU
2	B	Binders	-530.931	REU
2	B	Binders	-556.889	REU
2	B	Binders	-517.703	REU
2	B	Binders	-498.32	REU
2	B	Binders	-539.156	REU
2	B	Binders	-492.225	REU
2	B	Binders	-533.665	REU
2	B	Binders	-506.749	REU
2	B	Binders	-520.187	REU
2	B	Binders	-515.813	REU
2	B	Binders	-519.523	REU
2	B	Binders	-508.539	REU
2	B	Binders	-508.288	REU
2	B	Binders	-510.853	REU
2	B	Binders	-511.826	REU
2	B	Binders	-507.104	REU
2	B	Binders	-516.546	REU
2	B	Binders	-517.828	REU
2	B	Binders	-513.505	REU
2	B	Binders	-512.289	REU
2	B	Binders	-495.261	REU
2	B	Binders	-513.876	REU
2	B	Binders	-543.793	REU
2	B	Binders	-505.689	REU
2	B	Binders	-515.982	REU
2	B	Binders	-516.226	REU
2	B	Binders	-497.027	REU
2	B	Binders	-503.683	REU
2	B	Binders	-501.012	REU
2	B	Binders	-527.894	REU
2	B	Binders	-522.105	REU
2	B	Binders	-549.511	REU
2	B	Binders	-520.249	REU
2	B	Binders	-534.072	REU
2	B	Binders	-466.913	REU
2	B	Binders	-535.633	REU
2	B	Binders	-481.01	REU
2	B	Binders	-513.189	REU
2	B	Binders	-506.603	REU
2	B	Binders	-473.243	REU
2	B	Binders	-526.455	REU
2	B	Binders	-473.058	REU
2	B	Binders	-456.601	REU
2	B	Binders	-519.1	REU
2	B	Binders	-526.279	REU
2	B	Binders	-529.138	REU
2	B	Binders	-512.466	REU
2	B	Binders	-459.825	REU
2	B	Binders	-505.811	REU
2	B	Binders	-485.443	REU
2	B	Binders	-490.537	REU
2	B	Binders	-517.429	REU
2	B	Binders	-515.4	REU
2	B	Binders	-539.445	REU
2	B	Binders	-529.975	REU
2	B	Binders	-532.977	REU
2	B	Binders	-520.842	REU
2	B	Binders	-504.014	REU
2	B	Binders	-490.08	REU
2	B	Binders	-488.768	REU
2	B	Binders	-522.251	REU
2	B	Binders	-500.269	REU
2	B	Binders	-534.617	REU
2	B	Binders	-527.14	REU
2	B	Binders	-493.397	REU
2	B	Binders	-510.287	REU
2	B	Binders	-534.913	REU
2	B	Binders	-504.57	REU
2	B	Binders	-508.925	REU
2	B	Binders	-519.073	REU
2	B	Binders	-477.166	REU
2	B	Binders	-510.313	REU
2	B	Binders	-532.882	REU
2	B	Binders	-504.202	REU
2	B	Binders	-516.258	REU
2	B	Binders	-521.216	REU
2	B	Binders	-489.285	REU
2	B	Binders	-517.405	REU
2	B	Binders	-511.035	REU
2	B	Binders	-501.898	REU
2	B	Binders	-519.762	REU
2	B	Binders	-513.103	REU
2	B	Binders	-478.135	REU
2	B	Binders	-552.32	REU
2	B	Binders	-505.759	REU
2	B	Binders	-477.633	REU
2	B	Binders	-485.785	REU
2	B	Binders	-534.857	REU
2	B	Binders	-520.666	REU
2	B	Binders	-461.6	REU
2	B	Binders	-478.144	REU
2	B	Binders	-534.843	REU
2	B	Binders	-501.667	REU
2	B	Binders	-498.187	REU
2	B	Binders	-505.767	REU
2	B	Binders	-493.783	REU
2	B	Binders	-524.866	REU
2	B	Binders	-533.178	REU
2	B	Binders	-516.305	REU
2	B	Binders	-505.122	REU
2	B	Binders	-451.62	REU
2	B	Binders	-518.185	REU
2	B	Binders	-502.144	REU
2	B	Binders	-518.318	REU
2	B	Binders	-515.568	REU
2	B	Binders	-521.007	REU
2	B	Binders	-485.217	REU
2	B	Binders	-517.64	REU
2	B	Binders	-468.82	REU
2	B	Binders	-471.475	REU
2	B	Binders	-501.48	REU
2	B	Binders	-521.287	REU
2	B	Binders	-547.454	REU
2	B	Binders	-537.905	REU
2	B	Binders	-530.567	REU
2	B	Binders	-520.188	REU
2	B	Binders	-494.876	REU
2	B	Binders	-536.972	REU
2	B	Binders	-513.386	REU
2	B	Binders	-519.649	REU
2	B	Binders	-529.317	REU
2	B	Binders	-491.636	REU
2	B	Binders	-514.435	REU
2	B	Binders	-515.626	REU
2	B	Binders	-504.144	REU
2	B	Binders	-498.532	REU
2	B	Binders	-510.133	REU
2	B	Binders	-513.063	REU
2	B	Binders	-510.44	REU
2	B	Binders	-527.103	REU
2	B	Binders	-494.619	REU
2	B	Binders	-474.62	REU
2	B	Binders	-491.008	REU
2	B	Binders	-513.421	REU
2	B	Binders	-476.575	REU
2	B	Binders	-534.511	REU
2	B	Binders	-482.534	REU
2	B	Binders	-499.228	REU
2	B	Binders	-529.179	REU
2	B	Binders	-515.26	REU
2	B	Binders	-474.208	REU
2	B	Binders	-455.783	REU
2	B	Binders	-511.208	REU
2	B	Binders	-511.722	REU
2	B	Binders	-492.891	REU
2	B	Binders	-510.196	REU
2	B	Binders	-522.217	REU
2	B	Binders	-502.217	REU
2	B	Binders	-512.527	REU
2	B	Binders	-515.388	REU
2	B	Binders	-543.552	REU
2	B	Binders	-537.276	REU
2	B	Binders	-550.815	REU
2	B	Binders	-524.167	REU
2	B	Binders	-512.536	REU
2	B	Binders	-548.147	REU
2	B	Binders	-514.738	REU
2	B	Binders	-513.868	REU
2	B	Binders	-517.837	REU
2	B	Binders	-509.983	REU
2	B	Binders	-568.822	REU
2	B	Binders	-501.973	REU
2	B	Binders	-507.186	REU
2	B	Binders	-538.162	REU
2	B	Binders	-480.719	REU
2	B	Binders	-508.567	REU
2	B	Binders	-515.791	REU
2	B	Binders	-479.986	REU
2	B	Binders	-514.706	REU
2	B	Binders	-445.037	REU
2	B	Binders	-444.577	REU
2	B	Binders	-493.859	REU
2	B	Binders	-550.279	REU
2	B	Nonbinders	-489.859	REU
2	B	Nonbinders	-440.707	REU
2	B	Nonbinders	-495.804	REU
2	B	Nonbinders	-499.612	REU
2	B	Nonbinders	-485.043	REU
2	B	Nonbinders	-527.321	REU
2	B	Nonbinders	-502.453	REU
2	B	Nonbinders	-448.419	REU
2	B	Nonbinders	-469.632	REU
2	B	Nonbinders	-516.648	REU
2	B	Nonbinders	-485.161	REU
2	B	Nonbinders	-471.475	REU
2	B	Nonbinders	-495.733	REU
2	B	Nonbinders	-523.149	REU
2	B	Nonbinders	-483.688	REU
2	B	Nonbinders	-505.815	REU
2	B	Nonbinders	-515.737	REU
2	B	Nonbinders	-497.221	REU
2	B	Nonbinders	-523.538	REU
2	B	Nonbinders	-526.168	REU
2	B	Nonbinders	-511.393	REU
2	B	Nonbinders	-537.925	REU
2	B	Nonbinders	-470.747	REU
2	B	Nonbinders	-526.956	REU
2	B	Nonbinders	-511.978	REU
2	B	Nonbinders	-526.826	REU
2	B	Nonbinders	-490.831	REU
2	B	Nonbinders	-556.733	REU
2	B	Nonbinders	-511.984	REU
2	B	Nonbinders	-489.925	REU
2	B	Nonbinders	-504.628	REU
2	B	Nonbinders	-504.162	REU
2	B	Nonbinders	-519.906	REU
2	B	Nonbinders	-464.633	REU
2	B	Nonbinders	-521.503	REU
2	B	Nonbinders	-499.593	REU
2	B	Nonbinders	-508.81	REU
2	B	Nonbinders	-480.01	REU
2	B	Nonbinders	-525.801	REU
2	B	Nonbinders	-478.776	REU
2	B	Nonbinders	-512.323	REU
2	B	Nonbinders	-504.5	REU
2	B	Nonbinders	-526.833	REU
2	B	Nonbinders	-500.038	REU
2	B	Nonbinders	-476.782	REU
2	B	Nonbinders	-484.753	REU
2	B	Nonbinders	-531.951	REU
2	B	Nonbinders	-517.139	REU
2	B	Nonbinders	-545.246	REU
2	B	Nonbinders	-501.333	REU
2	B	Nonbinders	-501.576	REU
2	B	Nonbinders	-494.434	REU
2	B	Nonbinders	-490.156	REU
2	B	Nonbinders	-492.4	REU
2	B	Nonbinders	-474.914	REU
2	B	Nonbinders	-496.632	REU
2	B	Nonbinders	-497.573	REU
2	B	Nonbinders	-509.975	REU
2	B	Nonbinders	-487.125	REU
2	B	Nonbinders	-532.047	REU
2	B	Nonbinders	-540.341	REU
2	B	Nonbinders	-522.074	REU
2	B	Nonbinders	-531.43	REU
2	B	Nonbinders	-517.264	REU
2	B	Nonbinders	-510.388	REU
2	B	Nonbinders	-493.528	REU
2	B	Nonbinders	-540.757	REU
2	B	Nonbinders	-518.892	REU
2	B	Nonbinders	-477.944	REU
2	B	Nonbinders	-519.008	REU
2	B	Nonbinders	-501.483	REU
2	B	Nonbinders	-490.883	REU
2	B	Nonbinders	-484.247	REU
2	B	Nonbinders	-514.494	REU
2	B	Nonbinders	-473.264	REU
2	B	Nonbinders	-510.767	REU
2	B	Nonbinders	-522.114	REU
2	B	Nonbinders	-476.775	REU
2	B	Nonbinders	-544.052	REU
2	B	Nonbinders	-484.606	REU
2	B	Nonbinders	-502.699	REU
2	B	Nonbinders	-474.456	REU
2	B	Nonbinders	-500.941	REU
2	B	Nonbinders	-520.944	REU
2	B	Nonbinders	-518.966	REU
2	B	Nonbinders	-442.537	REU
2	B	Nonbinders	-475.472	REU
2	B	Nonbinders	-527.526	REU
2	B	Nonbinders	-520.045	REU
2	B	Nonbinders	-478.631	REU
2	B	Nonbinders	-472.88	REU
2	B	Nonbinders	-508.536	REU
2	B	Nonbinders	-499.24	REU
2	B	Nonbinders	-496.655	REU
2	B	Nonbinders	-513.294	REU
2	B	Nonbinders	-503.407	REU
2	B	Nonbinders	-490.98	REU
2	B	Nonbinders	-499.564	REU
2	B	Nonbinders	-455.644	REU
2	B	Nonbinders	-467.681	REU
2	B	Nonbinders	-513.293	REU
2	B	Nonbinders	-539.693	REU
2	B	Nonbinders	-516.404	REU
2	B	Nonbinders	-501.75	REU
2	B	Nonbinders	-501.04	REU
2	B	Nonbinders	-446.353	REU
2	B	Nonbinders	-520.05	REU
2	B	Nonbinders	-508.447	REU
2	B	Nonbinders	-484.132	REU
2	B	Nonbinders	-462.358	REU
2	B	Nonbinders	-533.814	REU
2	B	Nonbinders	-511.629	REU
2	B	Nonbinders	-536.99	REU
2	B	Nonbinders	-452.793	REU
2	B	Nonbinders	-515.822	REU
2	B	Nonbinders	-525.799	REU
2	B	Nonbinders	-493.533	REU
2	B	Nonbinders	-528.54	REU
2	B	Nonbinders	-524.465	REU
2	B	Nonbinders	-521.226	REU
2	B	Nonbinders	-538.457	REU
2	B	Nonbinders	-498.435	REU
2	B	Nonbinders	-486.08	REU
2	B	Nonbinders	-476.58	REU
2	B	Nonbinders	-493.604	REU
2	B	Nonbinders	-490.13	REU
2	B	Nonbinders	-501.43	REU
2	B	Nonbinders	-515.606	REU
2	B	Nonbinders	-509.151	REU
2	B	Nonbinders	-510.982	REU
2	B	Nonbinders	-468.072	REU
2	B	Nonbinders	-511.209	REU
2	B	Nonbinders	-489.964	REU
2	B	Nonbinders	-539.24	REU
2	B	Nonbinders	-530.879	REU
2	B	Nonbinders	-486.335	REU
2	B	Nonbinders	-528.955	REU
2	B	Nonbinders	-485.952	REU
2	B	Nonbinders	-550.704	REU
2	B	Nonbinders	-501.399	REU
2	B	Nonbinders	-556.684	REU
2	B	Nonbinders	-529.922	REU
2	B	Nonbinders	-485.093	REU
2	B	Nonbinders	-518.717	REU
2	B	Nonbinders	-498.295	REU
2	B	Nonbinders	-525.421	REU
2	B	Nonbinders	-501.414	REU
2	B	Nonbinders	-446.277	REU
2	B	Nonbinders	-419.095	REU
2	B	Nonbinders	-497.576	REU
2	B	Nonbinders	-453.451	REU
2	B	Nonbinders	-495.545	REU
2	B	Nonbinders	-530.031	REU
2	B	Nonbinders	-481.101	REU
2	B	Nonbinders	-423.017	REU
2	B	Nonbinders	-518.982	REU
2	B	Nonbinders	-490.379	REU
2	B	Nonbinders	-444.112	REU
2	B	Nonbinders	-459.647	REU
2	B	Nonbinders	-476.015	REU
2	B	Nonbinders	-516.553	REU
2	B	Nonbinders	-503.174	REU
2	B	Nonbinders	-509.436	REU
2	B	Nonbinders	-522.304	REU
2	B	Nonbinders	-490.232	REU
2	B	Nonbinders	-455.511	REU
2	B	Nonbinders	-485.458	REU
2	B	Nonbinders	-475.309	REU
2	B	Nonbinders	-488.03	REU
2	B	Nonbinders	-496.051	REU
2	B	Nonbinders	-519.913	REU
2	B	Nonbinders	-499.313	REU
2	B	Nonbinders	-500.857	REU
2	B	Nonbinders	-511.028	REU
2	B	Nonbinders	-490.64	REU
2	B	Nonbinders	-484.336	REU
2	B	Nonbinders	-453.478	REU
2	B	Nonbinders	-522.022	REU
2	B	Nonbinders	-532.16	REU
2	B	Nonbinders	-454.984	REU
2	B	Nonbinders	-470.229	REU
2	B	Nonbinders	-469.594	REU
2	B	Nonbinders	-508.519	REU
2	B	Nonbinders	-434.865	REU
2	B	Nonbinders	-491.094	REU
2	B	Nonbinders	-537.565	REU
2	B	Nonbinders	-490.617	REU
2	B	Nonbinders	-509.434	REU
2	B	Nonbinders	-480.101	REU
2	B	Nonbinders	-508.747	REU
2	B	Nonbinders	-510.695	REU
2	B	Nonbinders	-536.743	REU
2	B	Nonbinders	-480.005	REU
2	B	Nonbinders	-507.953	REU
2	B	Nonbinders	-526.048	REU
2	B	Nonbinders	-503.879	REU
2	B	Nonbinders	-513.432	REU
2	B	Nonbinders	-466.086	REU
2	B	Nonbinders	-491.101	REU
2	B	Nonbinders	-501.488	REU
2	B	Nonbinders	-466.388	REU
2	B	Nonbinders	-520.39	REU
2	B	Nonbinders	-470.994	REU
2	B	Nonbinders	-501.712	REU
2	B	Nonbinders	-424.374	REU
2	B	Nonbinders	-456.99	REU
2	B	Nonbinders	-467.947	REU
2	B	Nonbinders	-502.568	REU
2	B	Nonbinders	-506.79	REU
2	B	Nonbinders	-505.9	REU
2	B	Nonbinders	-518.261	REU
2	B	Nonbinders	-506.866	REU
2	B	Nonbinders	-481.174	REU
2	B	Nonbinders	-480.943	REU
2	B	Nonbinders	-512.907	REU
2	B	Nonbinders	-490.004	REU
2	B	Nonbinders	-516.165	REU
2	B	Nonbinders	-448.008	REU
2	B	Nonbinders	-523.706	REU
2	B	Nonbinders	-485.646	REU
2	B	Nonbinders	-502.892	REU
2	B	Nonbinders	-496.251	REU
2	B	Nonbinders	-484.977	REU
2	B	Nonbinders	-518.455	REU
2	B	Nonbinders	-503.586	REU
2	B	Nonbinders	-508.487	REU
2	B	Nonbinders	-515.872	REU
2	B	Nonbinders	-487.866	REU
2	B	Nonbinders	-448.541	REU
2	B	Nonbinders	-492.857	REU
2	B	Nonbinders	-512.419	REU
2	B	Nonbinders	-508.627	REU
2	B	Nonbinders	-499.112	REU
2	B	Nonbinders	-476.859	REU
2	B	Nonbinders	-525.184	REU
2	B	Nonbinders	-523.104	REU
2	B	Nonbinders	-419.256	REU
2	B	Nonbinders	-492.817	REU
2	B	Nonbinders	-476.764	REU
2	B	Nonbinders	-479.762	REU
2	B	Nonbinders	-498.021	REU
2	B	Nonbinders	-511.248	REU
2	B	Nonbinders	-461.156	REU
2	B	Nonbinders	-504.779	REU
2	B	Nonbinders	-507.877	REU
2	B	Nonbinders	-504.746	REU
2	B	Nonbinders	-528.537	REU
2	B	Nonbinders	-505.285	REU
2	B	Nonbinders	-459.11	REU
2	B	Nonbinders	-437.82	REU
2	B	Nonbinders	-486.67	REU
2	B	Nonbinders	-469.055	REU
2	B	Nonbinders	-526.221	REU
2	B	Nonbinders	-518.91	REU
2	B	Nonbinders	-516.882	REU
2	B	Nonbinders	-485.071	REU
2	B	Nonbinders	-499.269	REU
2	B	Nonbinders	-501.047	REU
2	B	Nonbinders	-533.639	REU
2	B	Nonbinders	-503.703	REU
2	B	Nonbinders	-492.217	REU
2	B	Nonbinders	-475.64	REU
2	B	Nonbinders	-497.523	REU
2	B	Nonbinders	-499.507	REU
2	B	Nonbinders	-496.344	REU
2	B	Nonbinders	-483.452	REU
2	B	Nonbinders	-524.637	REU
2	B	Nonbinders	-504.104	REU
2	B	Nonbinders	-503.623	REU
2	B	Nonbinders	-503.258	REU
2	B	Nonbinders	-486.415	REU
2	B	Nonbinders	-465.601	REU
2	B	Nonbinders	-533.106	REU
2	B	Nonbinders	-474.366	REU
2	B	Nonbinders	-509.466	REU
2	B	Nonbinders	-491.647	REU
2	B	Nonbinders	-513.498	REU
2	B	Nonbinders	-438.944	REU
2	B	Nonbinders	-499.975	REU
2	B	Nonbinders	-521.531	REU
2	B	Nonbinders	-485.485	REU
2	B	Nonbinders	-483.507	REU
2	B	Nonbinders	-488.234	REU
2	B	Nonbinders	-504.818	REU
2	B	Nonbinders	-510.28	REU
2	B	Nonbinders	-498.845	REU
2	B	Nonbinders	-464.368	REU
2	B	Nonbinders	-421.543	REU
2	B	Nonbinders	-470.014	REU
2	B	Nonbinders	-510.996	REU
2	B	Nonbinders	-516.267	REU
2	B	Nonbinders	-498.885	REU
2	B	Nonbinders	-458.114	REU
2	B	Nonbinders	-528.707	REU
2	B	Nonbinders	-485.508	REU
2	B	Nonbinders	-480.64	REU
2	B	Nonbinders	-501.94	REU
2	B	Nonbinders	-501.226	REU
2	B	Nonbinders	-492.355	REU
2	B	Nonbinders	-490.425	REU
2	B	Nonbinders	-531.897	REU
2	B	Nonbinders	-478.619	REU
2	B	Nonbinders	-487.881	REU
2	B	Nonbinders	-469.15	REU
2	B	Nonbinders	-535.542	REU
2	B	Nonbinders	-503.641	REU
2	B	Nonbinders	-526.502	REU
2	B	Nonbinders	-481.493	REU
2	B	Nonbinders	-506.799	REU
2	B	Nonbinders	-482.8	REU
2	B	Nonbinders	-473.4	REU
2	B	Nonbinders	-511.342	REU
2	B	Nonbinders	-483.965	REU
2	B	Nonbinders	-477.714	REU
2	B	Nonbinders	-494.204	REU
2	B	Nonbinders	-497.902	REU
2	B	Nonbinders	-534.485	REU
2	B	Nonbinders	-519.839	REU
2	B	Nonbinders	-519.203	REU
2	B	Nonbinders	-504.912	REU
2	B	Nonbinders	-488.223	REU
2	B	Nonbinders	-481.415	REU
2	B	Nonbinders	-512.854	REU
2	B	Nonbinders	-494.068	REU
2	B	Nonbinders	-502.619	REU
2	B	Nonbinders	-513.21	REU
2	B	Nonbinders	-490.781	REU
2	B	Nonbinders	-521.312	REU
2	B	Nonbinders	-484.632	REU
2	B	Nonbinders	-511.838	REU
2	B	Nonbinders	-501.374	REU
2	B	Nonbinders	-472.965	REU
2	B	Nonbinders	-445.096	REU
2	B	Nonbinders	-463.459	REU
2	B	Nonbinders	-511.912	REU
2	B	Nonbinders	-481.816	REU
2	B	Nonbinders	-480.838	REU
2	B	Nonbinders	-497.099	REU
2	B	Nonbinders	-496.732	REU
2	B	Nonbinders	-524.516	REU
2	B	Nonbinders	-425.498	REU
2	B	Nonbinders	-534.131	REU
2	B	Nonbinders	-518.061	REU
2	B	Nonbinders	-488.687	REU
2	B	Nonbinders	-508.787	REU
2	B	Nonbinders	-482.659	REU
2	B	Nonbinders	-524.682	REU
2	B	Nonbinders	-513.276	REU
2	B	Nonbinders	-514.76	REU
2	B	Nonbinders	-466.564	REU
2	B	Nonbinders	-512.563	REU
2	B	Nonbinders	-549.202	REU
2	B	Nonbinders	-500.987	REU
2	B	Nonbinders	-488.614	REU
2	B	Nonbinders	-491.884	REU
2	B	Nonbinders	-491.796	REU
2	B	Nonbinders	-527.218	REU
2	B	Nonbinders	-483.996	REU
2	B	Nonbinders	-522.484	REU
2	B	Nonbinders	-510.775	REU
2	B	Nonbinders	-507.188	REU
2	B	Nonbinders	-478.562	REU
2	B	Nonbinders	-496.432	REU
2	B	Nonbinders	-503.388	REU
2	B	Nonbinders	-487.19	REU
2	B	Nonbinders	-508.566	REU
2	B	Nonbinders	-502.251	REU
2	B	Nonbinders	-497.924	REU
2	B	Nonbinders	-497.239	REU
2	B	Nonbinders	-495.349	REU
2	B	Nonbinders	-511.191	REU
2	B	Nonbinders	-494.433	REU
2	B	Nonbinders	-528.648	REU
2	B	Nonbinders	-520.394	REU
2	B	Nonbinders	-489.375	REU
2	B	Nonbinders	-475.451	REU
2	B	Nonbinders	-506.01	REU
2	B	Nonbinders	-442.455	REU
2	B	Nonbinders	-445.857	REU
2	B	Nonbinders	-504.301	REU
2	B	Nonbinders	-473.9	REU
2	B	Nonbinders	-513.116	REU
2	B	Nonbinders	-486.517	REU
2	B	Nonbinders	-445.255	REU
2	B	Nonbinders	-481.638	REU
2	B	Nonbinders	-522.33	REU
2	B	Nonbinders	-524.524	REU
2	B	Nonbinders	-537.312	REU
2	B	Nonbinders	-523.611	REU
2	B	Nonbinders	-495.073	REU
2	B	Nonbinders	-505.308	REU
2	B	Nonbinders	-489.023	REU
2	B	Nonbinders	-502.933	REU
2	B	Nonbinders	-474.743	REU
2	B	Nonbinders	-455.514	REU
2	B	Nonbinders	-509.638	REU
2	B	Nonbinders	-511.203	REU
2	B	Nonbinders	-456.071	REU
2	B	Nonbinders	-499.49	REU
2	B	Nonbinders	-486.94	REU
2	B	Nonbinders	-501.732	REU
2	B	Nonbinders	-510.638	REU
2	B	Nonbinders	-479.213	REU
2	B	Nonbinders	-477.987	REU
2	B	Nonbinders	-442.288	REU
2	B	Nonbinders	-476.205	REU
2	B	Nonbinders	-507.685	REU
2	B	Nonbinders	-484.704	REU
2	B	Nonbinders	-479.522	REU
2	B	Nonbinders	-506.617	REU
2	B	Nonbinders	-512.759	REU
2	B	Nonbinders	-492.456	REU
2	B	Nonbinders	-504.276	REU
2	B	Nonbinders	-485.352	REU
2	B	Nonbinders	-474.252	REU
2	B	Nonbinders	-505.609	REU
2	B	Nonbinders	-472.907	REU
2	B	Nonbinders	-479.148	REU
2	B	Nonbinders	-475.187	REU
2	B	Nonbinders	-480.384	REU
2	B	Nonbinders	-529.705	REU
2	B	Nonbinders	-506.292	REU
2	B	Nonbinders	-463.506	REU
2	B	Nonbinders	-516.301	REU
2	B	Nonbinders	-494.752	REU
2	B	Nonbinders	-454.155	REU
2	B	Nonbinders	-457.331	REU
2	B	Nonbinders	-523.39	REU
2	B	Nonbinders	-490.282	REU
2	B	Nonbinders	-529.804	REU
2	B	Nonbinders	-517.377	REU
2	B	Nonbinders	-485.342	REU
2	B	Nonbinders	-481.343	REU
2	B	Nonbinders	-504.879	REU
2	B	Nonbinders	-450.857	REU
2	B	Nonbinders	-539.151	REU
2	B	Nonbinders	-487.084	REU
2	B	Nonbinders	-504.984	REU
2	B	Nonbinders	-497.993	REU
2	B	Nonbinders	-500.256	REU
2	B	Nonbinders	-491.604	REU
2	B	Nonbinders	-505.064	REU
2	B	Nonbinders	-522.316	REU
2	B	Nonbinders	-465.458	REU
2	B	Nonbinders	-491.795	REU
2	B	Nonbinders	-466.646	REU
2	B	Nonbinders	-515.149	REU
2	B	Nonbinders	-522.224	REU
2	B	Nonbinders	-489.742	REU
2	B	Nonbinders	-456.792	REU
2	B	Nonbinders	-522.114	REU
2	B	Nonbinders	-490.026	REU
2	B	Nonbinders	-438.109	REU
2	B	Nonbinders	-451.806	REU
2	B	Nonbinders	-513.179	REU
2	B	Nonbinders	-510.111	REU
2	B	Nonbinders	-524.141	REU
2	B	Nonbinders	-486.689	REU
2	B	Nonbinders	-531.481	REU
2	B	Nonbinders	-488.524	REU
2	B	Nonbinders	-526.194	REU
2	B	Nonbinders	-496.537	REU
2	B	Nonbinders	-512.582	REU
2	B	Nonbinders	-468.742	REU
2	B	Nonbinders	-499.963	REU
2	B	Nonbinders	-517.231	REU
2	B	Nonbinders	-479.154	REU
2	B	Nonbinders	-480.609	REU
2	B	Nonbinders	-510.022	REU
2	B	Nonbinders	-478.326	REU
2	B	Nonbinders	-489.602	REU
2	B	Nonbinders	-471.143	REU
2	B	Nonbinders	-452.214	REU
2	B	Nonbinders	-454.36	REU
2	B	Nonbinders	-451.708	REU
2	B	Nonbinders	-495.499	REU
2	B	Nonbinders	-483.421	REU
2	B	Nonbinders	-507.098	REU
2	B	Nonbinders	-469.094	REU
2	B	Nonbinders	-412.747	REU
2	B	Nonbinders	-466.611	REU
2	B	Nonbinders	-521.735	REU
2	B	Nonbinders	-522.046	REU
2	B	Nonbinders	-509.564	REU
2	B	Nonbinders	-478.711	REU
2	B	Nonbinders	-510.844	REU
2	B	Nonbinders	-524.465	REU
2	B	Nonbinders	-479.31	REU
2	B	Nonbinders	-505.402	REU
2	B	Nonbinders	-526	REU
2	B	Nonbinders	-511.873	REU
2	B	Nonbinders	-518.188	REU
2	B	Nonbinders	-514.276	REU
2	B	Nonbinders	-489.206	REU
2	B	Nonbinders	-472.99	REU
2	B	Nonbinders	-492.342	REU
2	B	Nonbinders	-506.727	REU
2	B	Nonbinders	-477.702	REU
2	B	Nonbinders	-448.775	REU
2	B	Nonbinders	-456.29	REU
2	B	Nonbinders	-512.071	REU
2	B	Nonbinders	-507.31	REU
2	B	Nonbinders	-478.253	REU
2	B	Nonbinders	-492.154	REU
2	B	Nonbinders	-496.41	REU
2	B	Nonbinders	-506.756	REU
2	B	Nonbinders	-461.563	REU
2	B	Nonbinders	-509.108	REU
2	B	Nonbinders	-482.222	REU
2	B	Nonbinders	-442.133	REU
2	B	Nonbinders	-485.184	REU
2	B	Nonbinders	-468.624	REU
2	B	Nonbinders	-489.864	REU
2	B	Nonbinders	-488.125	REU
2	B	Nonbinders	-491.629	REU
2	B	Nonbinders	-500.171	REU
2	B	Nonbinders	-474.366	REU
2	B	Nonbinders	-491.316	REU
2	B	Nonbinders	-564.533	REU
2	B	Nonbinders	-517.381	REU
2	B	Nonbinders	-543.102	REU
2	B	Nonbinders	-461.188	REU
2	B	Nonbinders	-548.122	REU
2	B	Nonbinders	-448.782	REU
2	B	Nonbinders	-488.158	REU
2	B	Nonbinders	-488.912	REU
2	B	Nonbinders	-500.272	REU
2	B	Nonbinders	-499.617	REU
2	B	Nonbinders	-485.936	REU
2	B	Nonbinders	-504.152	REU
2	B	Nonbinders	-511.459	REU
2	B	Nonbinders	-503.206	REU
2	B	Nonbinders	-508.268	REU
2	B	Nonbinders	-506.71	REU
2	B	Nonbinders	-463.165	REU
2	B	Nonbinders	-520.346	REU
2	B	Nonbinders	-480.613	REU
2	B	Nonbinders	-513.48	REU
2	B	Nonbinders	-524.004	REU
2	B	Nonbinders	-476.017	REU
2	B	Nonbinders	-530.953	REU
2	B	Nonbinders	-509.407	REU
2	B	Nonbinders	-486.708	REU
2	B	Nonbinders	-512.09	REU
2	B	Nonbinders	-482.381	REU
2	B	Nonbinders	-509.33	REU
2	B	Nonbinders	-480.798	REU
2	B	Nonbinders	-507.772	REU
2	B	Nonbinders	-467.366	REU
2	B	Nonbinders	-482.701	REU
2	B	Nonbinders	-502.182	REU
2	B	Nonbinders	-467.425	REU
2	B	Nonbinders	-437.057	REU
2	B	Nonbinders	-517.86	REU
2	B	Nonbinders	-466.526	REU
2	B	Nonbinders	-458.689	REU
2	B	Nonbinders	-476.485	REU
2	B	Nonbinders	-506.759	REU
2	B	Nonbinders	-499.156	REU
2	B	Nonbinders	-477.879	REU
2	B	Nonbinders	-538.415	REU
2	B	Nonbinders	-487.568	REU
2	B	Nonbinders	-511.871	REU
2	B	Nonbinders	-484.186	REU
2	B	Nonbinders	-496.702	REU
2	B	Nonbinders	-472.81	REU
2	B	Nonbinders	-489.625	REU
2	B	Nonbinders	-518.341	REU
2	B	Nonbinders	-490.058	REU
2	B	Nonbinders	-449.628	REU
2	B	Nonbinders	-501.836	REU
2	B	Nonbinders	-529.799	REU
2	B	Nonbinders	-518.453	REU
2	B	Nonbinders	-524.854	REU
2	B	Nonbinders	-517.296	REU
2	B	Nonbinders	-518.63	REU
2	B	Nonbinders	-507.236	REU
2	B	Nonbinders	-405.95	REU
2	B	Nonbinders	-519.131	REU
2	B	Nonbinders	-447.844	REU
2	B	Nonbinders	-446.09	REU
2	B	Nonbinders	-361.639	REU
2	B	Nonbinders	-508.185	REU
2	B	Nonbinders	-517.568	REU
2	B	Nonbinders	-498.476	REU
2	B	Nonbinders	-534.302	REU
2	B	Nonbinders	-490.356	REU
2	B	Nonbinders	-500.413	REU
2	B	Nonbinders	-482.89	REU
2	B	Nonbinders	-501.209	REU
2	B	Nonbinders	-510.371	REU
2	B	Nonbinders	-498.912	REU
2	B	Nonbinders	-516.936	REU
2	B	Nonbinders	-478.772	REU
2	B	Nonbinders	-477.509	REU
2	B	Nonbinders	-542.947	REU
2	B	Nonbinders	-447.934	REU
2	B	Nonbinders	-487.528	REU
2	B	Nonbinders	-469.519	REU
2	B	Nonbinders	-493.753	REU
2	B	Nonbinders	-489.38	REU
2	B	Nonbinders	-525.357	REU
2	B	Nonbinders	-528.881	REU
2	B	Nonbinders	-518.382	REU
2	B	Nonbinders	-487.917	REU
2	B	Nonbinders	-514.599	REU
2	B	Nonbinders	-495.964	REU
2	B	Nonbinders	-495.139	REU
2	B	Nonbinders	-517.88	REU
2	B	Nonbinders	-511.369	REU
2	B	Nonbinders	-480.19	REU
2	B	Nonbinders	-525.882	REU
2	B	Nonbinders	-489.349	REU
2	B	Nonbinders	-501.04	REU
2	B	Nonbinders	-479.952	REU
2	B	Nonbinders	-479.101	REU
2	B	Nonbinders	-452.681	REU
2	B	Nonbinders	-495.573	REU
2	B	Nonbinders	-482.927	REU
2	B	Nonbinders	-472.71	REU
2	B	Nonbinders	-516.433	REU
2	B	Nonbinders	-477.847	REU
2	B	Nonbinders	-461.324	REU
2	B	Nonbinders	-458.722	REU
2	B	Nonbinders	-483.127	REU
2	B	Nonbinders	-518.103	REU
2	B	Nonbinders	-494.753	REU
2	B	Nonbinders	-504.383	REU
2	B	Nonbinders	-520.591	REU
2	B	Nonbinders	-553.708	REU
2	B	Nonbinders	-482.67	REU
2	B	Nonbinders	-501.5	REU
2	B	Nonbinders	-512.477	REU
2	B	Nonbinders	-437.899	REU
2	B	Nonbinders	-509.964	REU
2	B	Nonbinders	-471.979	REU
2	B	Nonbinders	-487.358	REU
2	B	Nonbinders	-454.913	REU
2	B	Nonbinders	-466.751	REU
2	B	Nonbinders	-521.705	REU
2	B	Nonbinders	-499.554	REU
2	B	Nonbinders	-469.061	REU
2	B	Nonbinders	-463.854	REU
2	B	Nonbinders	-522.096	REU
2	B	Nonbinders	-467.531	REU
2	B	Nonbinders	-536.05	REU
2	B	Nonbinders	-487.191	REU
2	B	Nonbinders	-531.838	REU
2	B	Nonbinders	-496.441	REU
2	B	Nonbinders	-474.748	REU
2	B	Nonbinders	-510.014	REU
2	B	Nonbinders	-465.531	REU
2	B	Nonbinders	-520.566	REU
2	B	Nonbinders	-502.076	REU
2	B	Nonbinders	-495.548	REU
2	B	Nonbinders	-472.434	REU
2	B	Nonbinders	-514.781	REU
2	B	Nonbinders	-511.508	REU
2	B	Nonbinders	-486.072	REU
2	B	Nonbinders	-467.407	REU
2	B	Nonbinders	-432.059	REU
2	B	Nonbinders	-452.997	REU
2	B	Nonbinders	-476.155	REU
2	B	Nonbinders	-517.044	REU
2	B	Nonbinders	-471.591	REU
2	B	Nonbinders	-442.956	REU
2	B	Nonbinders	-460.024	REU
2	B	Nonbinders	-475.153	REU
2	B	Nonbinders	-479.541	REU
2	B	Nonbinders	-506.247	REU
2	B	Nonbinders	-493.235	REU
2	B	Nonbinders	-494.973	REU
2	B	Nonbinders	-498.891	REU
2	B	Nonbinders	-475.009	REU
2	B	Nonbinders	-488.579	REU
2	B	Nonbinders	-470.848	REU
2	B	Nonbinders	-481.466	REU
2	B	Nonbinders	-475.082	REU
2	B	Nonbinders	-536.405	REU
2	B	Nonbinders	-514.57	REU
2	B	Nonbinders	-519.167	REU
2	B	Nonbinders	-468.2	REU
2	B	Nonbinders	-456.947	REU
2	B	Nonbinders	-538.11	REU
2	B	Nonbinders	-495.969	REU
2	B	Nonbinders	-522.869	REU
2	B	Nonbinders	-500.097	REU
2	B	Nonbinders	-497.436	REU
2	B	Nonbinders	-465.006	REU
2	B	Nonbinders	-484.325	REU
2	B	Nonbinders	-494.112	REU
2	B	Nonbinders	-501.4	REU
2	B	Nonbinders	-522.317	REU
2	B	Nonbinders	-462.417	REU
2	B	Nonbinders	-461.806	REU
2	B	Nonbinders	-481.262	REU
2	B	Nonbinders	-492.862	REU
2	B	Nonbinders	-496.599	REU
2	B	Nonbinders	-465.405	REU
2	B	Nonbinders	-476.237	REU
2	B	Nonbinders	-505.329	REU
2	B	Nonbinders	-472.05	REU
2	B	Nonbinders	-500.944	REU
2	B	Nonbinders	-484.681	REU
2	B	Nonbinders	-480.31	REU
2	B	Nonbinders	-456.031	REU
2	B	Nonbinders	-460.927	REU
2	B	Nonbinders	-459.238	REU
2	B	Nonbinders	-509.137	REU
2	B	Nonbinders	-487.564	REU
2	B	Nonbinders	-479.837	REU
2	B	Nonbinders	-471.217	REU
2	B	Nonbinders	-474.32	REU
2	B	Nonbinders	-472.418	REU
2	B	Nonbinders	-470.837	REU
2	B	Nonbinders	-533.498	REU
2	B	Nonbinders	-520.875	REU
2	B	Nonbinders	-508.228	REU
2	B	Nonbinders	-495.894	REU
2	B	Nonbinders	-463.192	REU
2	B	Nonbinders	-526.611	REU
2	B	Nonbinders	-517.862	REU
2	B	Nonbinders	-488.758	REU
2	B	Nonbinders	-477.845	REU
2	B	Nonbinders	-530.274	REU
2	B	Nonbinders	-504.786	REU
2	B	Nonbinders	-473.231	REU
2	B	Nonbinders	-516.928	REU
2	B	Nonbinders	-499.697	REU
2	B	Nonbinders	-494.507	REU
2	B	Nonbinders	-474.781	REU
2	B	Nonbinders	-478.704	REU
2	B	Nonbinders	-469.305	REU
2	B	Nonbinders	-535.383	REU
2	B	Nonbinders	-472.206	REU
2	B	Nonbinders	-474.95	REU
2	B	Nonbinders	-512.102	REU
2	B	Nonbinders	-460.83	REU
2	B	Nonbinders	-462.482	REU
2	B	Nonbinders	-507.204	REU
2	B	Nonbinders	-471.696	REU
2	B	Nonbinders	-479.443	REU
2	B	Nonbinders	-492.082	REU
2	B	Nonbinders	-478.571	REU
2	B	Nonbinders	-519.999	REU
2	B	Nonbinders	-534.993	REU
2	B	Nonbinders	-414.212	REU
2	B	Nonbinders	-424.78	REU
2	B	Nonbinders	-472.024	REU
2	B	Nonbinders	-484.04	REU
2	B	Nonbinders	-502.621	REU
2	B	Nonbinders	-499.07	REU
2	B	Nonbinders	-477.697	REU
2	B	Nonbinders	-514.455	REU
2	B	Nonbinders	-477.041	REU
2	B	Nonbinders	-473.585	REU
2	B	Nonbinders	-475.715	REU
2	B	Nonbinders	-494.28	REU
2	B	Nonbinders	-504.82	REU
2	B	Nonbinders	-456.862	REU
2	B	Nonbinders	-455.675	REU
2	B	Nonbinders	-481.665	REU
2	B	Nonbinders	-486.522	REU
2	B	Nonbinders	-480.19	REU
2	B	Nonbinders	-532.176	REU
2	B	Nonbinders	-482.11	REU
2	B	Nonbinders	-516.61	REU
2	B	Nonbinders	-463.254	REU
2	B	Nonbinders	-516.939	REU
2	B	Nonbinders	-493.959	REU
2	B	Nonbinders	-471.817	REU
2	B	Nonbinders	-453.264	REU
2	B	Nonbinders	-469.216	REU
2	B	Nonbinders	-512.146	REU
2	B	Nonbinders	-506.418	REU
2	B	Nonbinders	-514.579	REU
2	B	Nonbinders	-505.695	REU
2	B	Nonbinders	-509.625	REU
2	B	Nonbinders	-477.534	REU
2	B	Nonbinders	-434.063	REU
2	B	Nonbinders	-472.366	REU
2	B	Nonbinders	-491.331	REU
2	B	Nonbinders	-469.451	REU
2	B	Nonbinders	-468.843	REU
2	B	Nonbinders	-501.041	REU
2	B	Nonbinders	-481.613	REU
2	B	Nonbinders	-468.591	REU
2	B	Nonbinders	-509.991	REU
2	B	Nonbinders	-483.417	REU
2	B	Nonbinders	-494.033	REU
2	B	Nonbinders	-464.331	REU
2	B	Nonbinders	-411.492	REU
2	B	Nonbinders	-479.005	REU
2	B	Nonbinders	-512.417	REU
2	B	Nonbinders	-518.66	REU
2	B	Nonbinders	-436.656	REU
2	B	Nonbinders	-466.404	REU
2	B	Nonbinders	-475.755	REU
2	B	Nonbinders	-432.883	REU
2	B	Nonbinders	-469.492	REU
2	B	Nonbinders	-509.667	REU
2	B	Nonbinders	-499.177	REU
2	B	Nonbinders	-520.344	REU
2	B	Nonbinders	-501.06	REU
2	B	Nonbinders	-493.393	REU
2	B	Nonbinders	-495.377	REU
2	B	Nonbinders	-422.446	REU
2	B	Nonbinders	-520.84	REU
2	B	Nonbinders	-481.827	REU
2	B	Nonbinders	-491.46	REU
2	B	Nonbinders	-484.587	REU
2	B	Nonbinders	-458.831	REU
2	B	Nonbinders	-491.422	REU
2	B	Nonbinders	-415.405	REU
2	B	Nonbinders	-500.307	REU
2	B	Nonbinders	-496.588	REU
2	B	Nonbinders	-428.611	REU
2	B	Nonbinders	-514.543	REU
2	B	Nonbinders	-534.954	REU
2	B	Nonbinders	-494.578	REU
2	B	Nonbinders	-488.113	REU
2	B	Nonbinders	-505.245	REU
2	B	Nonbinders	-481.044	REU
2	B	Nonbinders	-471.09	REU
2	B	Nonbinders	-495.395	REU
2	B	Nonbinders	-488.09	REU
2	B	Nonbinders	-467.558	REU
2	B	Nonbinders	-450.288	REU
2	B	Nonbinders	-476.023	REU
2	B	Nonbinders	-452.2	REU
2	B	Nonbinders	-540.061	REU
2	B	Nonbinders	-448.85	REU
2	B	Nonbinders	-446.007	REU
2	B	Nonbinders	-523.133	REU
2	B	Nonbinders	-486.318	REU
2	B	Nonbinders	-487.258	REU
2	B	Nonbinders	-479.345	REU
2	B	Nonbinders	-482.066	REU
2	B	Nonbinders	-465.262	REU
2	B	Nonbinders	-480.601	REU
2	B	Nonbinders	-474.401	REU
2	B	Nonbinders	-494.01	REU
2	B	Nonbinders	-491.883	REU
2	B	Nonbinders	-498.647	REU
2	B	Nonbinders	-528.212	REU
2	B	Nonbinders	-492.629	REU
2	B	Nonbinders	-473.169	REU
2	B	Nonbinders	-481.96	REU
2	B	Nonbinders	-457.987	REU
2	B	Nonbinders	-452.412	REU
2	B	Nonbinders	-496.282	REU
2	B	Nonbinders	-505.679	REU
2	B	Nonbinders	-453.645	REU
2	B	Nonbinders	-498.078	REU
2	B	Nonbinders	-501.737	REU
2	B	Nonbinders	-429.598	REU
2	B	Nonbinders	-475.759	REU
2	B	Nonbinders	-505.96	REU
2	B	Nonbinders	-474.854	REU
2	B	Nonbinders	-499.893	REU
2	B	Nonbinders	-502.548	REU
2	B	Nonbinders	-487.836	REU
2	B	Nonbinders	-511.093	REU
2	B	Nonbinders	-503.679	REU
2	B	Nonbinders	-490.39	REU
2	B	Nonbinders	-425.141	REU
2	B	Nonbinders	-457.91	REU
2	B	Nonbinders	-507.967	REU
2	B	Nonbinders	-449.493	REU
2	B	Nonbinders	-478.815	REU
2	B	Nonbinders	-474.624	REU
2	B	Nonbinders	-464.611	REU
2	B	Nonbinders	-489.056	REU
2	B	Nonbinders	-496.011	REU
2	B	Nonbinders	-496.003	REU
2	B	Nonbinders	-487.571	REU
2	B	Nonbinders	-460.158	REU
2	B	Nonbinders	-495.29	REU
2	B	Nonbinders	-438.01	REU
2	B	Nonbinders	-472.589	REU
2	B	Nonbinders	-455.589	REU
2	B	Nonbinders	-488.968	REU
2	B	Nonbinders	-521.102	REU
2	B	Nonbinders	-469.118	REU
2	B	Nonbinders	-447.759	REU
2	B	Nonbinders	-431.808	REU
2	B	Nonbinders	-492.616	REU
2	B	Nonbinders	-450.591	REU
2	B	Nonbinders	-499.454	REU
2	B	Nonbinders	-474.941	REU
2	B	Nonbinders	-516.915	REU
2	B	Nonbinders	-467.694	REU
2	B	Nonbinders	-477.026	REU
2	B	Nonbinders	-496.77	REU
2	B	Nonbinders	-456.174	REU
2	B	Nonbinders	-485.778	REU
2	B	Nonbinders	-472.91	REU
2	B	Nonbinders	-485.893	REU
2	B	Nonbinders	-461.338	REU
2	B	Nonbinders	-475.362	REU
2	B	Nonbinders	-482.653	REU
2	B	Nonbinders	-485.934	REU
2	B	Nonbinders	-505.879	REU
2	B	Nonbinders	-529.88	REU
2	B	Nonbinders	-447.179	REU
2	B	Nonbinders	-496.003	REU
2	B	Nonbinders	-458.629	REU
2	B	Nonbinders	-421.27	REU
2	B	Nonbinders	-481.251	REU
2	B	Nonbinders	-483.628	REU
2	B	Nonbinders	-400.095	REU
2	B	Nonbinders	-483.025	REU
2	B	Nonbinders	-481.814	REU
2	B	Nonbinders	-491.063	REU
2	B	Nonbinders	-506.767	REU
2	B	Nonbinders	-426.381	REU
2	B	Nonbinders	-489.542	REU
2	B	Nonbinders	-456.873	REU
2	B	Nonbinders	-500.708	REU
2	B	Nonbinders	-505.299	REU
2	B	Nonbinders	-518.986	REU
2	B	Nonbinders	-476.763	REU
2	B	Nonbinders	-475.756	REU
2	B	Nonbinders	-471.749	REU
2	B	Nonbinders	-471.786	REU
2	B	Nonbinders	-477.617	REU
2	B	Nonbinders	-497.569	REU
2	B	Nonbinders	-472.509	REU
2	B	Nonbinders	-453.077	REU
2	B	Nonbinders	-428.991	REU
2	B	Nonbinders	-457.895	REU
2	B	Nonbinders	-453.051	REU
2	B	Nonbinders	-426.547	REU
2	B	Nonbinders	-445.017	REU
2	B	Nonbinders	-443.268	REU
2	B	Nonbinders	-442.027	REU
2	B	Nonbinders	-449.255	REU
2	B	Nonbinders	-456.533	REU
2	B	Nonbinders	-446.487	REU
2	B	Nonbinders	-507.551	REU
2	B	Nonbinders	-495.226	REU
2	B	Nonbinders	-478.528	REU
2	B	Nonbinders	-432.205	REU
2	B	Nonbinders	-462.417	REU
2	B	Nonbinders	-463.295	REU
2	B	Nonbinders	-506.985	REU
2	B	Nonbinders	-506.514	REU
2	B	Nonbinders	-496.663	REU
2	B	Nonbinders	-519.675	REU
2	B	Nonbinders	-426.909	REU
2	B	Nonbinders	-452.156	REU
2	B	Nonbinders	-487.566	REU
2	B	Nonbinders	-442.066	REU
2	B	Nonbinders	-449.035	REU
2	B	Nonbinders	-505.852	REU
2	B	Nonbinders	-482.166	REU
2	B	Nonbinders	-478.113	REU
2	B	Nonbinders	-530.084	REU
2	B	Nonbinders	-515.224	REU
2	B	Nonbinders	-512.725	REU
2	B	Nonbinders	-539.245	REU
2	B	Nonbinders	-532.777	REU
2	B	Nonbinders	-514.052	REU
2	B	Nonbinders	-492.885	REU
2	B	Nonbinders	-467.132	REU
2	B	Nonbinders	-483.072	REU
2	B	Nonbinders	-534.491	REU
2	B	Nonbinders	-494.519	REU
2	B	Nonbinders	-451.024	REU
2	B	Nonbinders	-481.293	REU
2	B	Nonbinders	-472.78	REU
2	B	Nonbinders	-497.675	REU
2	B	Nonbinders	-478.517	REU
2	B	Nonbinders	-445.481	REU
2	B	Nonbinders	-442.073	REU
2	B	Nonbinders	-460.992	REU
2	B	Nonbinders	-516.545	REU
2	B	Nonbinders	-484.879	REU
2	B	Nonbinders	-510.493	REU
2	B	Nonbinders	-530.176	REU
2	B	Nonbinders	-494.611	REU
2	B	Nonbinders	-488.176	REU
2	B	Nonbinders	-487.129	REU
2	B	Nonbinders	-478.356	REU
2	B	Nonbinders	-517.818	REU
2	B	Nonbinders	-490.599	REU
2	B	Nonbinders	-469.596	REU
2	B	Nonbinders	-521.85	REU
2	B	Nonbinders	-483.189	REU
2	B	Nonbinders	-520.266	REU
2	B	Nonbinders	-486.971	REU
2	B	Nonbinders	-495.968	REU
2	B	Nonbinders	-485.362	REU
2	B	Nonbinders	-491.72	REU
2	B	Nonbinders	-509.94	REU
2	B	Nonbinders	-465.801	REU
2	B	Nonbinders	-509.014	REU
2	B	Nonbinders	-497.991	REU
2	B	Nonbinders	-476.253	REU
2	B	Nonbinders	-459.106	REU
2	B	Nonbinders	-456.549	REU
2	B	Nonbinders	-484.844	REU
2	B	Nonbinders	-467.561	REU
2	B	Nonbinders	-463.721	REU
2	B	Nonbinders	-390.623	REU
2	B	Nonbinders	-496.89	REU
2	B	Nonbinders	-508.616	REU
2	B	Nonbinders	-455.787	REU
2	B	Nonbinders	-465.312	REU
2	B	Nonbinders	-498.356	REU
2	B	Nonbinders	-460.356	REU
2	B	Nonbinders	-496.957	REU
2	B	Nonbinders	-479.721	REU
2	B	Nonbinders	-514.659	REU
2	B	Nonbinders	-485.99	REU
2	B	Nonbinders	-476.136	REU
2	B	Nonbinders	-502.99	REU
2	B	Nonbinders	-493.956	REU
2	B	Nonbinders	-484.15	REU
2	B	Nonbinders	-468.691	REU
2	B	Nonbinders	-527.329	REU
2	B	Nonbinders	-481.335	REU
2	B	Nonbinders	-490.342	REU
2	B	Nonbinders	-487.426	REU
2	B	Nonbinders	-512.693	REU
2	B	Nonbinders	-438.684	REU
2	B	Nonbinders	-488.868	REU
2	B	Nonbinders	-496.181	REU
2	B	Nonbinders	-518.461	REU
2	B	Nonbinders	-504.228	REU
2	B	Nonbinders	-487.603	REU
2	B	Nonbinders	-469.569	REU
2	B	Nonbinders	-476.169	REU
2	B	Nonbinders	-539.124	REU
2	B	Nonbinders	-458.563	REU
2	B	Nonbinders	-519.092	REU
2	B	Nonbinders	-470.666	REU
2	B	Nonbinders	-450.765	REU
2	B	Nonbinders	-481.468	REU
2	B	Nonbinders	-480.771	REU
2	B	Nonbinders	-468.333	REU
2	B	Nonbinders	-499.625	REU
2	B	Nonbinders	-479.217	REU
2	B	Nonbinders	-451.038	REU
2	B	Nonbinders	-464.713	REU
2	B	Nonbinders	-481.255	REU
2	B	Nonbinders	-458.585	REU
2	B	Nonbinders	-490.391	REU
2	B	Nonbinders	-466.168	REU
2	B	Nonbinders	-504.785	REU
2	B	Nonbinders	-509.492	REU
2	B	Nonbinders	-533.419	REU
2	B	Nonbinders	-507.69	REU
2	B	Nonbinders	-506.352	REU
2	B	Nonbinders	-469.756	REU
2	B	Nonbinders	-469.047	REU
2	B	Nonbinders	-485.698	REU
2	B	Nonbinders	-495.146	REU
2	B	Nonbinders	-466.376	REU
2	B	Nonbinders	-488.848	REU
2	B	Nonbinders	-502.961	REU
2	B	Nonbinders	-467.341	REU
2	B	Nonbinders	-497.135	REU
2	B	Nonbinders	-441.717	REU
2	B	Nonbinders	-473.122	REU
2	B	Nonbinders	-497.584	REU
2	B	Nonbinders	-477.742	REU
2	B	Nonbinders	-473.989	REU
2	B	Nonbinders	-467.646	REU
2	B	Nonbinders	-499.345	REU
2	B	Nonbinders	-506.832	REU
2	B	Nonbinders	-500.81	REU
2	B	Nonbinders	-482.352	REU
2	B	Nonbinders	-459.291	REU
2	B	Nonbinders	-498.243	REU
2	B	Nonbinders	-453.924	REU
2	B	Nonbinders	-475.071	REU
2	B	Nonbinders	-496.567	REU
2	B	Nonbinders	-485.481	REU
2	B	Nonbinders	-521.975	REU
2	B	Nonbinders	-506.657	REU
2	B	Nonbinders	-470.72	REU
2	B	Nonbinders	-534.249	REU
2	B	Nonbinders	-476.172	REU
2	B	Nonbinders	-512.161	REU
2	B	Nonbinders	-482.64	REU
2	B	Nonbinders	-499.389	REU
2	B	Nonbinders	-474.217	REU
2	B	Nonbinders	-455.955	REU
2	B	Nonbinders	-481.554	REU
2	B	Nonbinders	-463.87	REU
2	B	Nonbinders	-512.144	REU
2	B	Nonbinders	-514	REU
2	B	Nonbinders	-529.458	REU
2	B	Nonbinders	-488.902	REU
2	B	Nonbinders	-543.184	REU
2	B	Nonbinders	-450.235	REU
2	B	Nonbinders	-460.615	REU
2	B	Nonbinders	-478.367	REU
2	B	Nonbinders	-481.28	REU
2	B	Nonbinders	-500.797	REU
2	B	Nonbinders	-471.276	REU
2	B	Nonbinders	-476.251	REU
2	B	Nonbinders	-493.844	REU
2	B	Nonbinders	-475.659	REU
2	B	Nonbinders	-471.58	REU
2	B	Nonbinders	-514.472	REU
2	B	Nonbinders	-452.543	REU
2	B	Nonbinders	-487.262	REU
2	B	Nonbinders	-456.091	REU
2	B	Nonbinders	-516.642	REU
2	B	Nonbinders	-454.401	REU
2	B	Nonbinders	-483.206	REU
2	B	Nonbinders	-495.056	REU
2	B	Nonbinders	-522.793	REU
2	B	Nonbinders	-499.223	REU
2	B	Nonbinders	-477.095	REU
2	B	Nonbinders	-521.553	REU
2	B	Nonbinders	-489.286	REU
2	B	Nonbinders	-441.898	REU
2	B	Nonbinders	-465.579	REU
2	B	Nonbinders	-487.86	REU
2	B	Nonbinders	-463.929	REU
2	B	Nonbinders	-480.068	REU
2	B	Nonbinders	-497.799	REU
2	B	Nonbinders	-473.073	REU
2	B	Nonbinders	-489.214	REU
2	B	Nonbinders	-490.086	REU
2	B	Nonbinders	-468.406	REU
2	B	Nonbinders	-512.035	REU
2	B	Nonbinders	-468.746	REU
2	B	Nonbinders	-487.162	REU
2	B	Nonbinders	-529.293	REU
2	B	Nonbinders	-506.559	REU
2	B	Nonbinders	-464.167	REU
2	B	Nonbinders	-471.39	REU
2	B	Nonbinders	-484.469	REU
2	B	Nonbinders	-458.634	REU
2	B	Nonbinders	-467.41	REU
2	B	Nonbinders	-472.375	REU
2	B	Nonbinders	-487.336	REU
2	B	Nonbinders	-466.46	REU
2	B	Nonbinders	-503.13	REU
2	B	Nonbinders	-496.466	REU
2	B	Nonbinders	-477.351	REU
2	B	Nonbinders	-480.895	REU
2	B	Nonbinders	-500.465	REU
2	B	Nonbinders	-475.261	REU
2	B	Nonbinders	-512.053	REU
2	B	Nonbinders	-487.863	REU
2	B	Nonbinders	-542.644	REU
2	B	Nonbinders	-485.796	REU
2	B	Nonbinders	-513.165	REU
2	B	Nonbinders	-515.215	REU
2	B	Nonbinders	-491.586	REU
2	B	Nonbinders	-510.78	REU
2	B	Nonbinders	-495.693	REU
2	B	Nonbinders	-495.293	REU
2	B	Nonbinders	-485.157	REU
2	B	Nonbinders	-528.335	REU
2	B	Nonbinders	-480.06	REU
2	B	Nonbinders	-513.902	REU
2	B	Nonbinders	-498.282	REU
2	B	Nonbinders	-507.787	REU
2	B	Nonbinders	-475.128	REU
2	B	Nonbinders	-472.923	REU
2	B	Nonbinders	-419.178	REU
2	B	Nonbinders	-499.891	REU
2	B	Nonbinders	-472.808	REU
2	B	Nonbinders	-440.744	REU
2	B	Nonbinders	-463.365	REU
2	B	Nonbinders	-489.094	REU
2	B	Nonbinders	-478.981	REU
2	B	Nonbinders	-485.018	REU
2	B	Nonbinders	-538.159	REU
2	B	Nonbinders	-469.615	REU
2	B	Nonbinders	-510.43	REU
2	B	Nonbinders	-464.014	REU
2	B	Nonbinders	-473.241	REU
2	B	Nonbinders	-487.563	REU
2	B	Nonbinders	-470.423	REU
2	B	Nonbinders	-505.449	REU
2	B	Nonbinders	-456.691	REU
2	B	Nonbinders	-453.569	REU
2	B	Nonbinders	-458.244	REU
2	B	Nonbinders	-482.432	REU
2	B	Nonbinders	-489.889	REU
2	B	Nonbinders	-455.106	REU
2	B	Nonbinders	-493.155	REU
2	B	Nonbinders	-501.577	REU
2	B	Nonbinders	-452.124	REU
2	B	Nonbinders	-478.35	REU
2	B	Nonbinders	-468.3	REU
2	B	Nonbinders	-500.841	REU
2	B	Nonbinders	-460.713	REU
2	B	Nonbinders	-450.651	REU
2	B	Nonbinders	-456.238	REU
2	B	Nonbinders	-465.231	REU
2	B	Nonbinders	-476.799	REU
2	B	Nonbinders	-421.151	REU
2	B	Nonbinders	-486.664	REU
2	B	Nonbinders	-458.585	REU
2	B	Nonbinders	-493.983	REU
2	B	Nonbinders	-448.488	REU
2	B	Nonbinders	-501.72	REU
2	B	Nonbinders	-436.875	REU
2	B	Nonbinders	-471.084	REU
2	B	Nonbinders	-498.858	REU
2	B	Nonbinders	-511.471	REU
2	B	Nonbinders	-480.844	REU
2	B	Nonbinders	-476.75	REU
2	B	Nonbinders	-467.26	REU
2	B	Nonbinders	-491.728	REU
2	B	Nonbinders	-473.557	REU
2	B	Nonbinders	-469.015	REU
2	B	Nonbinders	-472.887	REU
2	B	Nonbinders	-471.488	REU
2	B	Nonbinders	-451.321	REU
2	B	Nonbinders	-471.204	REU
2	B	Nonbinders	-495.202	REU
2	B	Nonbinders	-491.506	REU
2	B	Nonbinders	-474.108	REU
2	B	Nonbinders	-473.324	REU
2	B	Nonbinders	-464.334	REU
2	B	Nonbinders	-470.674	REU
2	B	Nonbinders	-494.133	REU
2	B	Nonbinders	-493.398	REU
2	B	Nonbinders	-489.069	REU
2	B	Nonbinders	-509.056	REU
2	B	Nonbinders	-510.51	REU
2	B	Nonbinders	-483.949	REU
2	B	Nonbinders	-514.621	REU
2	B	Nonbinders	-492.987	REU
2	B	Nonbinders	-505.255	REU
2	B	Nonbinders	-505.402	REU
2	B	Nonbinders	-483.319	REU
2	B	Nonbinders	-452.175	REU
2	B	Nonbinders	-499.731	REU
2	B	Nonbinders	-478.946	REU
2	B	Nonbinders	-476.986	REU
2	B	Nonbinders	-506.72	REU
2	B	Nonbinders	-442.057	REU
2	B	Nonbinders	-451.554	REU
2	B	Nonbinders	-470.276	REU
2	B	Nonbinders	-475.871	REU
2	B	Nonbinders	-516.881	REU
2	B	Nonbinders	-526.083	REU
2	B	Nonbinders	-479.93	REU
2	B	Nonbinders	-467.396	REU
2	B	Nonbinders	-469.611	REU
2	B	Nonbinders	-516.85	REU
2	B	Nonbinders	-510.282	REU
2	B	Nonbinders	-484.859	REU
2	B	Nonbinders	-509.719	REU
2	B	Nonbinders	-464.969	REU
2	B	Nonbinders	-523.305	REU
2	B	Nonbinders	-493.129	REU
2	B	Nonbinders	-461.393	REU
2	B	Nonbinders	-509.835	REU
2	B	Nonbinders	-509.491	REU
2	B	Nonbinders	-511.399	REU
2	B	Nonbinders	-490.835	REU
2	B	Nonbinders	-510.236	REU
2	B	Nonbinders	-522.402	REU
2	B	Nonbinders	-477.613	REU
2	B	Nonbinders	-520.911	REU
2	B	Nonbinders	-476.456	REU
2	B	Nonbinders	-525.312	REU
2	B	Nonbinders	-472.855	REU
2	B	Nonbinders	-488.77	REU
2	B	Nonbinders	-478.777	REU
2	B	Nonbinders	-478.637	REU
2	B	Nonbinders	-448.31	REU
2	B	Nonbinders	-477.335	REU
2	B	Nonbinders	-486.41	REU
2	B	Nonbinders	-471.622	REU
2	B	Nonbinders	-479.081	REU
2	B	Nonbinders	-490.955	REU
2	B	Nonbinders	-464.321	REU
2	B	Nonbinders	-447.768	REU
2	B	Nonbinders	-478.114	REU
2	B	Nonbinders	-480.327	REU
2	B	Nonbinders	-513.855	REU
2	B	Nonbinders	-508.857	REU
2	B	Nonbinders	-509.41	REU
2	B	Nonbinders	-497.141	REU
2	B	Nonbinders	-496.912	REU
2	B	Nonbinders	-499.618	REU
2	B	Nonbinders	-487.663	REU
2	B	Nonbinders	-508.002	REU
2	B	Nonbinders	-529.314	REU
2	B	Nonbinders	-460.65	REU
2	B	Nonbinders	-454.355	REU
2	B	Nonbinders	-480.561	REU
2	B	Nonbinders	-506.195	REU
2	B	Nonbinders	-482.916	REU
2	B	Nonbinders	-530.661	REU
2	B	Nonbinders	-476.901	REU
2	B	Nonbinders	-504.176	REU
2	B	Nonbinders	-486.833	REU
2	B	Nonbinders	-456.264	REU
2	B	Nonbinders	-491.491	REU
2	B	Nonbinders	-489.04	REU
2	B	Nonbinders	-483.862	REU
2	B	Nonbinders	-484.582	REU
2	B	Nonbinders	-475.106	REU
2	B	Nonbinders	-466.197	REU
2	B	Nonbinders	-444.6	REU
2	B	Nonbinders	-486.793	REU
2	B	Nonbinders	-437.968	REU
2	B	Nonbinders	-517.406	REU
2	B	Nonbinders	-488.83	REU
2	B	Nonbinders	-496.084	REU
2	B	Nonbinders	-505.087	REU
2	B	Nonbinders	-495.862	REU
2	B	Nonbinders	-501.807	REU
2	B	Nonbinders	-475.589	REU
2	B	Nonbinders	-479.963	REU
2	B	Nonbinders	-431.167	REU
2	B	Nonbinders	-458.816	REU
2	B	Nonbinders	-472.174	REU
2	B	Nonbinders	-469.276	REU
2	B	Nonbinders	-491.878	REU
2	B	Nonbinders	-482.923	REU
2	B	Nonbinders	-420.263	REU
2	B	Nonbinders	-529.054	REU
2	B	Nonbinders	-429.748	REU
2	B	Nonbinders	-475.427	REU
2	B	Nonbinders	-509.249	REU
2	B	Nonbinders	-493.314	REU
2	B	Nonbinders	-539.342	REU
2	B	Nonbinders	-439.707	REU
2	B	Nonbinders	-501.272	REU
2	B	Nonbinders	-508.003	REU
2	B	Nonbinders	-493.433	REU
2	B	Nonbinders	-476.473	REU
2	B	Nonbinders	-392.451	REU
2	B	Nonbinders	-467.243	REU
2	B	Nonbinders	-455.315	REU
2	B	Nonbinders	-454.544	REU
2	B	Nonbinders	-476.838	REU
2	B	Nonbinders	-487.432	REU
2	B	Nonbinders	-489.238	REU
2	B	Nonbinders	-485.913	REU
2	B	Nonbinders	-488.71	REU
2	B	Nonbinders	-432.041	REU
2	B	Nonbinders	-432.583	REU
2	B	Nonbinders	-424.874	REU
2	B	Nonbinders	-489.205	REU
2	B	Nonbinders	-479.08	REU
2	B	Nonbinders	-487.465	REU
2	B	Nonbinders	-472.68	REU
2	B	Nonbinders	-490.428	REU
2	B	Nonbinders	-493.538	REU
2	B	Nonbinders	-468.032	REU
2	B	Nonbinders	-460.177	REU
2	B	Nonbinders	-479.002	REU
2	B	Nonbinders	-435.385	REU
2	B	Nonbinders	-492.177	REU
2	B	Nonbinders	-484.839	REU
2	B	Nonbinders	-465.913	REU
2	B	Nonbinders	-467.794	REU
2	B	Nonbinders	-483.283	REU
2	B	Nonbinders	-457.629	REU
2	B	Nonbinders	-482.023	REU
2	B	Nonbinders	-470.373	REU
2	B	Nonbinders	-435.359	REU
2	B	Nonbinders	-487.221	REU
2	B	Nonbinders	-427.49	REU
2	B	Nonbinders	-439.636	REU
2	B	Nonbinders	-470.417	REU
2	B	Nonbinders	-448.838	REU
2	B	Nonbinders	-512.178	REU
2	B	Nonbinders	-458.957	REU
2	B	Nonbinders	-457.992	REU
2	B	Nonbinders	-540.04	REU
2	B	Nonbinders	-516.343	REU
2	B	Nonbinders	-465.888	REU
2	B	Nonbinders	-506.011	REU
2	B	Nonbinders	-514.703	REU
2	B	Nonbinders	-484.85	REU
2	B	Nonbinders	-508.111	REU
2	B	Nonbinders	-456.31	REU
2	B	Nonbinders	-494.863	REU
2	B	Nonbinders	-469.87	REU
2	B	Nonbinders	-491.287	REU
2	B	Nonbinders	-496.159	REU
2	B	Nonbinders	-486.096	REU
2	B	Nonbinders	-416.316	REU
2	B	Nonbinders	-467.1	REU
2	B	Nonbinders	-460.672	REU
2	B	Nonbinders	-512.574	REU
2	B	Nonbinders	-432.962	REU
2	B	Nonbinders	-456.727	REU
2	B	Nonbinders	-492.442	REU
2	B	Nonbinders	-445.327	REU
2	B	Nonbinders	-473.394	REU
2	B	Nonbinders	-471.728	REU
2	B	Nonbinders	-490.209	REU
2	B	Nonbinders	-509.619	REU
2	B	Nonbinders	-485.645	REU
2	B	Nonbinders	-475.261	REU
2	B	Nonbinders	-462.374	REU
2	B	Nonbinders	-480.781	REU
2	B	Nonbinders	-477.441	REU
2	B	Nonbinders	-352.624	REU
2	B	Nonbinders	-518.723	REU
2	B	Nonbinders	-454.405	REU
2	B	Nonbinders	-539.175	REU
2	B	Nonbinders	-484.882	REU
2	B	Nonbinders	-490.401	REU
2	B	Nonbinders	-505.667	REU
2	B	Nonbinders	-491.398	REU
2	B	Nonbinders	-435.787	REU
2	B	Nonbinders	-478.969	REU
2	B	Nonbinders	-444.991	REU
2	B	Nonbinders	-423.776	REU
2	B	Nonbinders	-482.851	REU
2	B	Nonbinders	-500.002	REU
2	B	Nonbinders	-507.479	REU
2	B	Nonbinders	-477.878	REU
2	B	Nonbinders	-492.314	REU
2	B	Nonbinders	-496.224	REU
2	B	Nonbinders	-493.114	REU
2	B	Nonbinders	-428.616	REU
2	B	Nonbinders	-410.528	REU
2	B	Nonbinders	-486.12	REU
2	B	Nonbinders	-484.424	REU
2	B	Nonbinders	-500.315	REU
2	B	Nonbinders	-478.127	REU
2	B	Nonbinders	-490.031	REU
2	B	Nonbinders	-478.146	REU
2	B	Nonbinders	-520.776	REU
2	B	Nonbinders	-507.149	REU
2	B	Nonbinders	-468.265	REU
2	B	Nonbinders	-487.663	REU
2	B	Nonbinders	-516.264	REU
2	B	Nonbinders	-533.378	REU
2	B	Nonbinders	-485.957	REU
2	B	Nonbinders	-476.144	REU
2	B	Nonbinders	-509.895	REU
2	B	Nonbinders	-453.887	REU
2	B	Nonbinders	-476.778	REU
2	B	Nonbinders	-455.567	REU
2	B	Nonbinders	-432.301	REU
2	B	Nonbinders	-487.681	REU
2	B	Nonbinders	-505.455	REU
2	B	Nonbinders	-529.602	REU
2	B	Nonbinders	-496.476	REU
2	B	Nonbinders	-507.299	REU
2	B	Nonbinders	-441.642	REU
2	B	Nonbinders	-494.697	REU
2	B	Nonbinders	-429.2	REU
2	B	Nonbinders	-506.382	REU
2	B	Nonbinders	-468.611	REU
2	B	Nonbinders	-516.992	REU
2	B	Nonbinders	-501.072	REU
2	B	Nonbinders	-468.939	REU
2	B	Nonbinders	-484.632	REU
2	B	Nonbinders	-486.227	REU
2	B	Nonbinders	-423.056	REU
2	B	Nonbinders	-513.001	REU
2	B	Nonbinders	-478.157	REU
2	B	Nonbinders	-480.145	REU
2	B	Nonbinders	-483.773	REU
2	B	Nonbinders	-486.233	REU
2	B	Nonbinders	-539.533	REU
2	B	Nonbinders	-494.692	REU
2	B	Nonbinders	-463.123	REU
2	B	Nonbinders	-487.601	REU
2	B	Nonbinders	-513.621	REU
2	B	Nonbinders	-480.036	REU
2	B	Nonbinders	-502.895	REU
2	B	Nonbinders	-474.496	REU
2	B	Nonbinders	-474.057	REU
2	B	Nonbinders	-463.027	REU
2	B	Nonbinders	-493.301	REU
2	B	Nonbinders	-502.134	REU
2	B	Nonbinders	-523.848	REU
2	B	Nonbinders	-490.332	REU
2	B	Nonbinders	-482.004	REU
2	B	Nonbinders	-453.665	REU
2	B	Nonbinders	-487.13	REU
2	B	Nonbinders	-501.783	REU
2	B	Nonbinders	-472.701	REU
2	B	Nonbinders	-514.739	REU
2	B	Nonbinders	-474.343	REU
2	B	Nonbinders	-503.953	REU
2	B	Nonbinders	-487.599	REU
2	B	Nonbinders	-492.657	REU
2	B	Nonbinders	-450.459	REU
2	B	Nonbinders	-466.863	REU
2	B	Nonbinders	-464.756	REU
2	B	Nonbinders	-491.006	REU
2	B	Nonbinders	-522.247	REU
2	B	Nonbinders	-450.708	REU
2	B	Nonbinders	-465.767	REU
2	B	Nonbinders	-506.017	REU
2	B	Nonbinders	-499.134	REU
2	B	Nonbinders	-447.76	REU
2	B	Nonbinders	-518.691	REU
2	B	Nonbinders	-518.327	REU
2	B	Nonbinders	-489.451	REU
2	B	Nonbinders	-510.203	REU
2	B	Nonbinders	-523.909	REU
2	B	Nonbinders	-435.528	REU
2	B	Nonbinders	-459.954	REU
2	B	Nonbinders	-489.481	REU
2	B	Nonbinders	-487.875	REU
2	B	Nonbinders	-505.795	REU
2	B	Nonbinders	-486.89	REU
2	B	Nonbinders	-472.94	REU
2	B	Nonbinders	-493.601	REU
2	B	Nonbinders	-492.553	REU
2	B	Nonbinders	-481.001	REU
2	B	Nonbinders	-514.176	REU
2	B	Nonbinders	-477.136	REU
2	B	Nonbinders	-482.101	REU
2	B	Nonbinders	-465.284	REU
2	B	Nonbinders	-503.273	REU
2	B	Nonbinders	-483.832	REU
2	B	Nonbinders	-497.246	REU
2	B	Nonbinders	-451.01	REU
2	B	Nonbinders	-449.415	REU
2	B	Nonbinders	-469.424	REU
2	B	Nonbinders	-502.68	REU
2	B	Nonbinders	-480.559	REU
2	B	Nonbinders	-482.32	REU
2	B	Nonbinders	-509.114	REU
2	B	Nonbinders	-466.195	REU
2	B	Nonbinders	-501.967	REU
2	B	Nonbinders	-451.087	REU
2	B	Nonbinders	-473.109	REU
2	B	Nonbinders	-461.661	REU
2	B	Nonbinders	-477.749	REU
2	B	Nonbinders	-500.607	REU
2	B	Nonbinders	-507.824	REU
2	B	Nonbinders	-504.526	REU
2	B	Nonbinders	-494.012	REU
2	B	Nonbinders	-514.581	REU
2	B	Nonbinders	-464.954	REU
2	B	Nonbinders	-480.042	REU
2	B	Nonbinders	-463.668	REU
2	B	Nonbinders	-448.448	REU
2	B	Nonbinders	-467.281	REU
2	B	Nonbinders	-498.486	REU
2	B	Nonbinders	-509.505	REU
2	B	Nonbinders	-458.871	REU
2	B	Nonbinders	-495.293	REU
2	B	Nonbinders	-433.975	REU
2	B	Nonbinders	-486.33	REU
2	B	Nonbinders	-498.554	REU
2	B	Nonbinders	-480.252	REU
2	B	Nonbinders	-505.009	REU
2	B	Nonbinders	-454.234	REU
2	B	Nonbinders	-510.512	REU
2	B	Nonbinders	-476.349	REU
2	B	Nonbinders	-476.475	REU
2	B	Nonbinders	-470.533	REU
2	B	Nonbinders	-509.528	REU
2	B	Nonbinders	-427.275	REU
2	B	Nonbinders	-421.133	REU
2	B	Nonbinders	-490.099	REU
2	B	Nonbinders	-464.366	REU
2	B	Nonbinders	-472.661	REU
2	B	Nonbinders	-458.805	REU
2	B	Nonbinders	-474.075	REU
2	B	Nonbinders	-486.317	REU
2	B	Nonbinders	-497.511	REU
2	B	Nonbinders	-492.309	REU
2	B	Nonbinders	-496.034	REU
2	B	Nonbinders	-489.994	REU
2	B	Nonbinders	-462.103	REU
2	B	Nonbinders	-455.704	REU
2	B	Nonbinders	-484.935	REU
2	B	Nonbinders	-486.101	REU
2	B	Nonbinders	-485.438	REU
2	B	Nonbinders	-460.913	REU
2	B	Nonbinders	-487.364	REU
2	B	Nonbinders	-507.91	REU
2	B	Nonbinders	-488.758	REU
2	B	Nonbinders	-491.518	REU
2	B	Nonbinders	-499.029	REU
2	B	Nonbinders	-459.149	REU
2	B	Nonbinders	-508.24	REU
2	B	Nonbinders	-429.633	REU
2	B	Nonbinders	-477.963	REU
2	B	Nonbinders	-441.257	REU
2	B	Nonbinders	-477.454	REU
2	B	Nonbinders	-482.058	REU
2	B	Nonbinders	-473.625	REU
2	B	Nonbinders	-464.187	REU
2	B	Nonbinders	-472.007	REU
2	B	Nonbinders	-460.337	REU
2	B	Nonbinders	-474.92	REU
2	B	Nonbinders	-467.451	REU
2	B	Nonbinders	-497.366	REU
2	B	Nonbinders	-462.752	REU
2	B	Nonbinders	-451.931	REU
2	B	Nonbinders	-452.65	REU
2	B	Nonbinders	-491.747	REU
2	B	Nonbinders	-448.767	REU
2	B	Nonbinders	-500.744	REU
2	B	Nonbinders	-477.336	REU
2	B	Nonbinders	-508.458	REU
2	B	Nonbinders	-496.342	REU
2	B	Nonbinders	-457.052	REU
2	B	Nonbinders	-508.608	REU
2	B	Nonbinders	-463.513	REU
2	B	Nonbinders	-489.027	REU
2	B	Nonbinders	-503.297	REU
2	B	Nonbinders	-486.737	REU
2	B	Nonbinders	-480.438	REU
2	B	Nonbinders	-455.412	REU
2	B	Nonbinders	-496.991	REU
2	B	Nonbinders	-483.976	REU
2	B	Nonbinders	-476.301	REU
2	B	Nonbinders	-430.766	REU
2	B	Nonbinders	-463.166	REU
2	B	Nonbinders	-503.165	REU
2	B	Nonbinders	-461.05	REU
2	B	Nonbinders	-485.073	REU
2	B	Nonbinders	-489.893	REU
2	B	Nonbinders	-471.116	REU
2	B	Nonbinders	-497.023	REU
2	B	Nonbinders	-500.14	REU
2	B	Nonbinders	-450.48	REU
2	B	Nonbinders	-465.994	REU
2	B	Nonbinders	-503.993	REU
2	B	Nonbinders	-458.249	REU
2	B	Nonbinders	-478.951	REU
2	B	Nonbinders	-494.269	REU
2	B	Nonbinders	-485.715	REU
2	B	Nonbinders	-441.919	REU
2	B	Nonbinders	-434.406	REU
2	B	Nonbinders	-491.33	REU
2	B	Nonbinders	-493.853	REU
2	B	Nonbinders	-495.251	REU
2	B	Nonbinders	-478.011	REU
2	B	Nonbinders	-477.752	REU
2	B	Nonbinders	-476.064	REU
2	B	Nonbinders	-476.138	REU
2	B	Nonbinders	-514.366	REU
2	B	Nonbinders	-503.317	REU
2	B	Nonbinders	-424.158	REU
2	B	Nonbinders	-466.339	REU
2	B	Nonbinders	-470.348	REU
2	B	Nonbinders	-449.37	REU
2	B	Nonbinders	-489.441	REU
2	B	Nonbinders	-490.863	REU
2	B	Nonbinders	-476.058	REU
2	B	Nonbinders	-483.808	REU
2	B	Nonbinders	-482.754	REU
2	B	Nonbinders	-491.354	REU
2	B	Nonbinders	-478.22	REU
2	B	Nonbinders	-499.492	REU
2	B	Nonbinders	-489.416	REU
2	B	Nonbinders	-460.891	REU
2	B	Nonbinders	-507.288	REU
2	B	Nonbinders	-488.937	REU
2	B	Nonbinders	-510.604	REU
2	B	Nonbinders	-425.354	REU
2	B	Nonbinders	-472.783	REU
2	B	Nonbinders	-485.859	REU
2	B	Nonbinders	-451.317	REU
2	B	Nonbinders	-501.133	REU
2	B	Nonbinders	-500.113	REU
2	B	Nonbinders	-500.083	REU
2	B	Nonbinders	-497.258	REU
2	B	Nonbinders	-456.055	REU
2	B	Nonbinders	-487.011	REU
2	B	Nonbinders	-456.794	REU
2	B	Nonbinders	-476.977	REU
2	B	Nonbinders	-510.416	REU
2	B	Nonbinders	-511.369	REU
2	B	Nonbinders	-508.069	REU
2	B	Nonbinders	-495.296	REU
2	B	Nonbinders	-466.825	REU
2	B	Nonbinders	-432.327	REU
2	B	Nonbinders	-450.103	REU
2	B	Nonbinders	-473.197	REU
2	B	Nonbinders	-491.292	REU
2	B	Nonbinders	-466.517	REU
2	B	Nonbinders	-483.473	REU
2	B	Nonbinders	-416.7	REU
2	B	Nonbinders	-481.106	REU
2	B	Nonbinders	-489.026	REU
2	B	Nonbinders	-476.03	REU
2	B	Nonbinders	-452.148	REU
2	B	Nonbinders	-471.876	REU
2	B	Nonbinders	-512.966	REU
2	B	Nonbinders	-461.644	REU
2	B	Nonbinders	-464.059	REU
2	B	Nonbinders	-454.657	REU
2	B	Nonbinders	-471.117	REU
2	B	Nonbinders	-501.166	REU
2	B	Nonbinders	-536.328	REU
2	B	Nonbinders	-480.902	REU
2	B	Nonbinders	-475.547	REU
2	B	Nonbinders	-482.833	REU
2	B	Nonbinders	-487.334	REU
2	B	Nonbinders	-476.33	REU
2	B	Nonbinders	-485.774	REU
2	B	Nonbinders	-480.441	REU
2	B	Nonbinders	-446.602	REU
2	B	Nonbinders	-503.096	REU
2	B	Nonbinders	-486.399	REU
2	B	Nonbinders	-484.67	REU
2	B	Nonbinders	-506.842	REU
2	B	Nonbinders	-478.518	REU
2	B	Nonbinders	-527.779	REU
2	B	Nonbinders	-490.464	REU
2	B	Nonbinders	-476.631	REU
2	B	Nonbinders	-465.698	REU
2	B	Nonbinders	-479.632	REU
[truncated: 4 more rows]

## Sheet: Fig2C
Figure	Panel	Treatment Group	Value	Units
2	C	H2-Kb	-23.0664	ΔREU
2	C	H2-Kb	-4.2696	ΔREU
2	C	H2-Kb	-6.4858	ΔREU
2	C	H2-Kb	-5.7734	ΔREU
2	C	H2-Kb	-65.5984	ΔREU
2	C	H2-Kb	-29.546	ΔREU
2	C	H2-Kb	-40.4422	ΔREU
2	C	H2-Kb	-32.688	ΔREU
2	C	H2-Kb	-65.387	ΔREU
2	C	H2-Kb	-77.0856	ΔREU
2	C	H2-Kb	-42.5484	ΔREU
2	C	H2-Kb	-67.0746	ΔREU
2	C	H2-Kb	16.8786	ΔREU
2	C	H2-Kb	-43.3082	ΔREU
2	C	H2-Kb	5.4754	ΔREU
2	C	H2-Kb	1.3834	ΔREU
2	C	H2-Kb	-63.4736	ΔREU
2	C	H2-Kb	-53.834	ΔREU
2	C	H2-Kb	-74.9948	ΔREU
2	C	H2-Kb	-48.2126	ΔREU
2	C	H2-Kb	-28.6588	ΔREU
2	C	H2-Kb	-42.0408	ΔREU
2	C	H2-Kb	-31.4698	ΔREU
2	C	H2-Kb	-25.4034	ΔREU
2	C	H2-Kb	-79.9128	ΔREU
2	C	H2-Kb	-39.4702	ΔREU
2	C	H2-Kb	-22.007	ΔREU
2	C	H2-Kb	-40.0846	ΔREU
2	C	H2-Kb	-63.7948	ΔREU
2	C	H2-Kb	-57.3628	ΔREU
2	C	H2-Kb	-37.8484	ΔREU
2	C	H2-Kb	-45.2716	ΔREU
2	C	H2-Kb	-71.6084	ΔREU
2	C	H2-Kb	-21.2372	ΔREU
2	C	H2-Kb	-18.0674	ΔREU
2	C	H2-Kb	-42.8094	ΔREU
2	C	H2-Kb	-54.4568	ΔREU
2	C	H2-Kb	-29.1922	ΔREU
2	C	H2-Kb	-28.9534	ΔREU
2	C	H2-Kb	-58.7574	ΔREU
2	C	H2-Kb	-51.1566	ΔREU
2	C	H2-Kb	-28.6148	ΔREU
2	C	H2-Kb	-28.4448	ΔREU
2	C	H2-Kb	-71.294	ΔREU
2	C	H2-Kb	-64.0426	ΔREU
2	C	H2-Kb	-51.436	ΔREU
2	C	H2-Kb	-33.5592	ΔREU
2	C	H2-Kb	-6.9474	ΔREU
2	C	H2-Kb	-74.8112	ΔREU
2	C	H2-Kb	-70.2714	ΔREU
2	C	H2-Kb	-41.4904	ΔREU
2	C	H2-Kb	-21.9186	ΔREU
2	C	H2-Kb	-43.4224	ΔREU
2	C	H2-Kb	1091.44	ΔREU
2	C	H2-Kb	402.612	ΔREU
2	C	H2-Kb	408.572	ΔREU
2	C	H2-Kb	81.8982	ΔREU
2	C	H2-Kb	540.096	ΔREU
2	C	H2-Kb	373.69	ΔREU
2	C	H2-Kb	404.77	ΔREU
2	C	H2-Kb	369.972	ΔREU
2	C	H2-Kb	280.734	ΔREU
2	C	H2-Kb	257.422	ΔREU
2	C	H2-Kb	1848.98	ΔREU
2	C	H2-Kb	207.872	ΔREU
2	C	H2-Kb	383.446	ΔREU
2	C	H2-Kb	166.082	ΔREU
2	C	H2-Kb	262.947	ΔREU
2	C	H2-Kb	238.974	ΔREU
2	C	H2-Kb	135.406	ΔREU
2	C	H2-Kb	196.5	ΔREU
2	C	H2-Kb	143.788	ΔREU
2	C	H2-Kb	392.377	ΔREU
2	C	H2-Kb	180.492	ΔREU
2	C	H2-Kb	172.655	ΔREU
2	C	H2-Kb	132.411	ΔREU
2	C	H2-Kb	149.635	ΔREU
2	C	H2-Kb	269.624	ΔREU
2	C	H2-Kb	381.123	ΔREU
2	C	H2-Kb	191.747	ΔREU
2	C	H2-Kb	133.688	ΔREU
2	C	H2-Kb	2215.7	ΔREU
2	C	H2-Kb	-1.3432	ΔREU
2	C	H2-Kb	-22.0476	ΔREU
2	C	H2-Kb	-34.496	ΔREU
2	C	H2-Kb	-7.29	ΔREU
2	C	H2-Kb	14.0012	ΔREU
2	C	H2-Kb	-22.281	ΔREU
2	C	H2-Kb	2.709	ΔREU
2	C	H2-Kb	-3.03	ΔREU
2	C	H2-Kb	-37.535	ΔREU
2	C	H2-Kb	-29.3334	ΔREU
2	C	H2-Kb	-16.8214	ΔREU
2	C	H2-Kb	-3.6314	ΔREU
2	C	H2-Kb	4.9994	ΔREU
2	C	H2-Kb	-0.508	ΔREU
2	C	H2-Kb	-51.5674	ΔREU
2	C	H2-Kb	-35.4174	ΔREU
2	C	H2-Kb	-11.2416	ΔREU
2	C	H2-Kb	-28.6412	ΔREU
2	C	H2-Kb	-12.119	ΔREU
2	C	H2-Kb	-36.607	ΔREU
2	C	H2-Kb	-15.6726	ΔREU
2	C	H2-Kb	-2.7408	ΔREU
2	C	H2-Kb	-21.9352	ΔREU
2	C	H2-Kb	-23.294	ΔREU
2	C	H2-Kb	-34.3018	ΔREU
2	C	H2-Kb	-29.7042	ΔREU
2	C	H2-Kb	-11.1308	ΔREU
2	C	H2-Kb	-51.4546	ΔREU
2	C	H2-Kb	-30.4606	ΔREU
2	C	H2-Kb	-36.884	ΔREU
2	C	H2-Kb	-42.7756	ΔREU
2	C	H2-Kb	74.781	ΔREU
2	C	H2-Kb	91.247	ΔREU
2	C	H2-Kb	89.307	ΔREU
2	C	H2-Kb	114.201	ΔREU
2	C	H2-Kb	1.265	ΔREU
2	C	H2-Kb	105.591	ΔREU
2	C	H2-Kb	-8.513	ΔREU
2	C	H2-Kb	105.642	ΔREU
2	C	H2-Kb	44.6798	ΔREU
2	C	H2-Kb	30.5744	ΔREU
2	C	H2-Kb	49.8274	ΔREU
2	C	H2-Kb	103.496	ΔREU
2	C	H2-Kb	72.333	ΔREU
2	C	H2-Kb	60.3746	ΔREU
2	C	H2-Kb	46.8062	ΔREU
2	C	H2-Kb	47.4054	ΔREU
2	C	H2-Kb	38.3596	ΔREU
2	C	H2-Kb	-25.0546	ΔREU
2	C	H2-Kb	83.2696	ΔREU
2	C	H2-Kb	89.222	ΔREU
2	C	H2-Kb	22.5254	ΔREU
2	C	H2-Kb	103.122	ΔREU
2	C	H2-Kb	108.133	ΔREU
2	C	H2-Kb	102.718	ΔREU
2	C	H2-Kb	93.223	ΔREU
2	C	H2-Kb	27.6812	ΔREU
2	C	H2-Kb	96.7842	ΔREU
2	C	H2-Kb	57.8624	ΔREU
2	C	H2-Kb	153.542	ΔREU
2	C	H2-Kb	108.103	ΔREU
2	C	H2-Kb	97.7698	ΔREU
2	C	H2-Kb	30.109	ΔREU
2	C	H2-Kb	164.936	ΔREU
2	C	H2-Kb	76.4156	ΔREU
2	C	H2-Kb	75.9758	ΔREU
2	C	H2-Kb	74.5118	ΔREU
2	C	H2-Kb	103.599	ΔREU
2	C	H2-Kb	421.055	ΔREU
2	C	H2-Kb	645.454	ΔREU
2	C	H2-Kb	681.546	ΔREU
2	C	H2-Kb	491.419	ΔREU
2	C	H2-Kb	364.912	ΔREU
2	C	H2-Kb	414.286	ΔREU
2	C	H2-Kb	17.1762	ΔREU
2	C	H2-Kb	-42.6252	ΔREU
2	C	H2-Kb	24.9088	ΔREU
2	C	H2-Kb	-42.481	ΔREU
2	C	H2-Kb	-23.1766	ΔREU
2	C	H2-Kb	404.292	ΔREU
2	C	H2-Kb	53.0738	ΔREU
2	C	H2-Kb	518.086	ΔREU
2	C	H2-Kb	668.41	ΔREU
2	C	H2-Kb	-60.7562	ΔREU
2	C	H2-Kb	431.575	ΔREU
2	C	H2-Kb	425.334	ΔREU
2	C	H2-Kb	598.647	ΔREU
2	C	H2-Kb	-11.826	ΔREU
2	C	H2-Kb	433.144	ΔREU
2	C	H2-Kb	34.428	ΔREU
2	C	H2-Kb	-30.1156	ΔREU
2	C	H2-Kb	-42.085	ΔREU
2	C	H2-Kb	-35.4592	ΔREU
2	C	H2-Kb	-5.3794	ΔREU
2	C	H2-Kb	-34.3522	ΔREU
2	C	H2-Kb	-36.1008	ΔREU
2	C	H2-Kb	20.0458	ΔREU
2	C	H2-Kb	-6.9328	ΔREU
2	C	H2-Kb	16.864	ΔREU
2	C	H2-Kb	28.5494	ΔREU
2	C	H2-Kb	-64.2922	ΔREU
2	C	H2-Kb	-34.612	ΔREU
2	C	H2-Kb	39.2372	ΔREU
2	C	H2-Kb	-29.8836	ΔREU
2	C	H2-Kb	0.4236	ΔREU
2	C	H2-Kb	-29.1502	ΔREU
2	C	H2-Kb	-3.19	ΔREU
2	C	H2-Kb	1.693	ΔREU
2	C	H2-Kb	-25.6774	ΔREU
2	C	H2-Kb	-23.5126	ΔREU
2	C	H2-Kb	-23.8404	ΔREU
2	C	H2-Kb	-19.3904	ΔREU
2	C	H2-Kb	-10.6062	ΔREU
2	C	H2-Kb	-15.7568	ΔREU
2	C	H2-Kb	-39.0884	ΔREU
2	C	H2-Kb	-10.8768	ΔREU
2	C	H2-Kb	-52.4604	ΔREU
2	C	H2-Kb	-30.042	ΔREU
2	C	H2-Kb	-24.577	ΔREU
2	C	H2-Kb	-18.367	ΔREU
2	C	H2-Kb	-40.1954	ΔREU
2	C	H2-Kb	-9.7762	ΔREU
2	C	H2-Kb	11.312	ΔREU
2	C	H2-Kb	-11.1354	ΔREU
2	C	H2-Kb	-36.6286	ΔREU
2	C	H2-Kb	-42.303	ΔREU
2	C	H2-Kb	-18.7138	ΔREU
2	C	H2-Kb	-5.0734	ΔREU
2	C	H2-Kb	-23.7082	ΔREU
2	C	H2-Kb	-48.5186	ΔREU
2	C	H2-Kb	-44.6724	ΔREU
2	C	H2-Db	-24.7828	ΔREU
2	C	H2-Db	-30.3376	ΔREU
2	C	H2-Db	-46.5578	ΔREU
2	C	H2-Db	9.7184	ΔREU
2	C	H2-Db	17.0568	ΔREU
2	C	H2-Db	-16.1146	ΔREU
2	C	H2-Db	-12.7908	ΔREU
2	C	H2-Db	-36.6792	ΔREU
2	C	H2-Db	-45.962	ΔREU
2	C	H2-Db	-10.8622	ΔREU
2	C	H2-Db	-53.362	ΔREU
2	C	H2-Db	-9.994	ΔREU
2	C	H2-Db	-26.126	ΔREU
2	C	H2-Db	-45.8972	ΔREU
2	C	H2-Db	-0.5248	ΔREU
2	C	H2-Db	-11.9064	ΔREU
2	C	H2-Db	-53.8946	ΔREU
2	C	H2-Db	-3.504	ΔREU
2	C	H2-Db	-44.3346	ΔREU
2	C	H2-Db	-49.3994	ΔREU
2	C	H2-Db	-37.5524	ΔREU
2	C	H2-Db	0.8608	ΔREU
2	C	H2-Db	-36.3232	ΔREU
2	C	H2-Db	-8.0636	ΔREU
2	C	H2-Db	-58.4542	ΔREU
2	C	H2-Db	-23.7852	ΔREU
2	C	H2-Db	-30.7682	ΔREU
2	C	H2-Db	-108.492	ΔREU
2	C	H2-Db	-47.1358	ΔREU
2	C	H2-Db	0.4858	ΔREU
2	C	H2-Db	-1.8672	ΔREU
2	C	H2-Db	-70.8074	ΔREU
2	C	H2-Db	-32.8148	ΔREU
2	C	H2-Db	-26.357	ΔREU
2	C	H2-Db	-23.0132	ΔREU
2	C	H2-Db	-1.8306	ΔREU
2	C	H2-Db	-57.199	ΔREU
2	C	H2-Db	-22	ΔREU
2	C	H2-Db	-16.2956	ΔREU
2	C	H2-Db	-20.638	ΔREU
2	C	H2-Db	-30.469	ΔREU
2	C	H2-Db	-29.7076	ΔREU
2	C	H2-Db	-19.6378	ΔREU
2	C	H2-Db	-4.4916	ΔREU
2	C	H2-Db	-34.4106	ΔREU
2	C	H2-Db	-55.6024	ΔREU
2	C	H2-Db	-12.4714	ΔREU
2	C	H2-Db	-28.4824	ΔREU
2	C	H2-Db	-50.615	ΔREU
2	C	H2-Db	0.238	ΔREU
2	C	H2-Db	46.1862	ΔREU
2	C	H2-Db	119.844	ΔREU
2	C	H2-Db	302.272	ΔREU
2	C	H2-Db	172.944	ΔREU
2	C	H2-Db	69.3204	ΔREU
2	C	H2-Db	272.492	ΔREU
2	C	H2-Db	144.638	ΔREU
2	C	H2-Db	104.256	ΔREU
2	C	H2-Db	193.305	ΔREU
2	C	H2-Db	85.572	ΔREU
2	C	H2-Db	147.364	ΔREU
2	C	H2-Db	124.014	ΔREU
2	C	H2-Db	19.4098	ΔREU
2	C	H2-Db	119.098	ΔREU
2	C	H2-Db	14.7678	ΔREU
2	C	H2-Db	46.7468	ΔREU
2	C	H2-Db	-32.8882	ΔREU
2	C	H2-Db	1085.39	ΔREU
2	C	H2-Db	47.9874	ΔREU
2	C	H2-Db	141.994	ΔREU
2	C	H2-Db	95.8436	ΔREU
2	C	H2-Db	65.5542	ΔREU
2	C	H2-Db	222.181	ΔREU
2	C	H2-Db	24.1406	ΔREU
2	C	H2-Db	98.6938	ΔREU
2	C	H2-Db	120.45	ΔREU
2	C	H2-Db	189.914	ΔREU
2	C	H2-Db	63.2888	ΔREU
2	C	H2-Db	129.129	ΔREU
2	C	H2-Db	66.6812	ΔREU
2	C	H2-Db	12.4424	ΔREU
2	C	H2-Db	396.758	ΔREU
2	C	H2-Db	106.676	ΔREU
2	C	H2-Db	100.401	ΔREU
2	C	H2-Db	9.4236	ΔREU
2	C	H2-Db	-29.1732	ΔREU
2	C	H2-Db	-20.3444	ΔREU
2	C	H2-Db	-21.3678	ΔREU
2	C	H2-Db	8.0268	ΔREU
2	C	H2-Db	75.4084	ΔREU
2	C	H2-Db	-8.2564	ΔREU
2	C	H2-Db	-19.638	ΔREU
2	C	H2-Db	-23.379	ΔREU
2	C	H2-Db	42.1376	ΔREU
2	C	H2-Db	-12.6632	ΔREU
2	C	H2-Db	19.14	ΔREU
2	C	H2-Db	3.5676	ΔREU
2	C	H2-Db	64.9568	ΔREU
2	C	H2-Db	3.1674	ΔREU
2	C	H2-Db	59.7602	ΔREU
2	C	H2-Db	-44.801	ΔREU
2	C	H2-Db	52.8454	ΔREU
2	C	H2-Db	-31.1742	ΔREU
2	C	H2-Db	-38.3168	ΔREU
2	C	H2-Db	23.3782	ΔREU
2	C	H2-Db	10.869	ΔREU
2	C	H2-Db	-25.9604	ΔREU
2	C	H2-Db	-11.301	ΔREU
2	C	H2-Db	5.6108	ΔREU
2	C	H2-Db	62.5604	ΔREU
2	C	H2-Db	46.8564	ΔREU
2	C	H2-Db	-22.3556	ΔREU
2	C	H2-Db	-13.5174	ΔREU
2	C	H2-Db	-33.9754	ΔREU
2	C	H2-Db	2.2268	ΔREU
2	C	H2-Db	-51.7694	ΔREU
2	C	H2-Db	46.722	ΔREU
2	C	H2-Db	-48.1442	ΔREU
2	C	H2-Db	-47.8386	ΔREU
2	C	H2-Db	16.0608	ΔREU
2	C	H2-Db	-11.419	ΔREU
2	C	H2-Db	-0.87	ΔREU
2	C	H2-Db	119.813	ΔREU
2	C	H2-Db	-69.4024	ΔREU
2	C	H2-Db	89.5326	ΔREU
2	C	H2-Db	-28.4776	ΔREU
2	C	H2-Db	-23.0212	ΔREU
2	C	H2-Db	-17.3714	ΔREU
2	C	H2-Db	-19.9264	ΔREU
2	C	H2-Db	3.6528	ΔREU
2	C	H2-Db	-24.3016	ΔREU
2	C	H2-Db	116.262	ΔREU
2	C	H2-Db	69.5238	ΔREU
2	C	H2-Db	67.421	ΔREU
2	C	H2-Db	-57.5504	ΔREU
2	C	H2-Db	34.893	ΔREU
2	C	H2-Db	36.0552	ΔREU
2	C	H2-Db	19.0094	ΔREU
2	C	H2-Db	64.0774	ΔREU
2	C	H2-Db	78.474	ΔREU
2	C	H2-Db	-33.6226	ΔREU
2	C	H2-Db	98.437	ΔREU
2	C	H2-Db	43.3266	ΔREU
2	C	H2-Db	22.2752	ΔREU
2	C	H2-Db	30.7448	ΔREU
2	C	H2-Db	50.7092	ΔREU
2	C	H2-Db	-41.7574	ΔREU
2	C	H2-Db	-9.3312	ΔREU
2	C	H2-Db	117.071	ΔREU
2	C	H2-Db	-7.4066	ΔREU
2	C	H2-Db	67.5602	ΔREU
2	C	H2-Db	52.1288	ΔREU
2	C	H2-Db	42.3818	ΔREU
2	C	H2-Db	16.3962	ΔREU
2	C	H2-Db	-20.8252	ΔREU
2	C	H2-Db	7.1484	ΔREU
2	C	H2-Db	467.984	ΔREU
2	C	H2-Db	-8.5912	ΔREU
2	C	H2-Db	40.8736	ΔREU
2	C	H2-Db	79.9802	ΔREU
2	C	H2-Db	-1.1064	ΔREU
2	C	H2-Db	105.562	ΔREU
2	C	H2-Db	-27.622	ΔREU
2	C	H2-Db	1401.41	ΔREU
2	C	H2-Db	3357.45	ΔREU
2	C	H2-Db	1604.95	ΔREU
2	C	H2-Db	2818.33	ΔREU
2	C	H2-Db	3042.2	ΔREU
2	C	H2-Db	521.485	ΔREU
2	C	H2-Db	947.834	ΔREU
2	C	H2-Db	1970.54	ΔREU
2	C	H2-Db	2615.15	ΔREU
2	C	H2-Db	-8.2614	ΔREU
2	C	H2-Db	1662.22	ΔREU
2	C	H2-Db	387.547	ΔREU
2	C	H2-Db	15.2146	ΔREU
2	C	H2-Db	2079.96	ΔREU
2	C	H2-Db	334.624	ΔREU
2	C	H2-Db	140.628	ΔREU
2	C	H2-Db	85.8026	ΔREU
2	C	H2-Db	186.643	ΔREU
2	C	H2-Db	101.622	ΔREU
2	C	H2-Db	113.604	ΔREU
2	C	H2-Db	539.27	ΔREU
2	C	H2-Db	101.968	ΔREU
2	C	H2-Db	535.693	ΔREU
2	C	H2-Db	-0.2142	ΔREU
2	C	H2-Db	591.659	ΔREU
2	C	H2-Db	202.904	ΔREU
2	C	H2-Db	613.166	ΔREU
2	C	H2-Db	73.1862	ΔREU
2	C	H2-Db	466.463	ΔREU
2	C	H2-Db	53.646	ΔREU
2	C	H2-Db	619.294	ΔREU
2	C	H2-Db	497.095	ΔREU
2	C	H2-Db	141.587	ΔREU
2	C	H2-Db	171.952	ΔREU
2	C	H2-Db	477.77	ΔREU
2	C	H2-Db	147.316	ΔREU
2	C	H2-Db	315.663	ΔREU
2	C	H2-Db	581.025	ΔREU
2	C	H2-Db	41.3562	ΔREU
2	C	H2-Db	18.4346	ΔREU
2	C	H2-Db	0.3936	ΔREU
2	C	H2-Db	-13.3246	ΔREU
2	C	H2-Db	17.0098	ΔREU
2	C	H2-Db	8.9802	ΔREU
2	C	H2-Db	-7.7786	ΔREU
2	C	H2-Db	-17.9616	ΔREU
2	C	H2-Db	11.9414	ΔREU
2	C	H2-Db	-6.8338	ΔREU
2	C	H2-Db	2.7372	ΔREU
2	C	H2-Db	-26.8804	ΔREU
2	C	H2-Db	406.35	ΔREU
2	C	H2-Db	-3.3104	ΔREU
2	C	H2-Db	7.9778	ΔREU
2	C	H2-Db	21.468	ΔREU
2	C	H2-Db	13.3952	ΔREU
2	C	H2-Db	-1.4452	ΔREU
2	C	H2-Db	-1.3902	ΔREU
2	C	H2-Db	3.7656	ΔREU
2	C	H2-Db	6.4976	ΔREU
2	C	H2-Db	430.325	ΔREU
2	C	H2-Db	-33.5256	ΔREU
2	C	H2-Db	12.9724	ΔREU
2	C	H2-Db	-5.8366	ΔREU
2	C	H2-Db	-25.296	ΔREU
2	C	H2-Db	-17.4092	ΔREU
2	C	H2-Db	8.492	ΔREU
2	C	H2-Db	18.654	ΔREU
2	C	H2-Db	-25.7764	ΔREU
2	C	H2-Db	4.8308	ΔREU
2	C	H2-Db	32.2994	ΔREU
2	C	H2-Db	-28.944	ΔREU
2	C	H2-Db	6.437	ΔREU
2	C	H2-Db	11.759	ΔREU
2	C	H2-Db	5.2874	ΔREU
2	C	H2-Db	-14.4478	ΔREU
2	C	H2-Db	-8.539	ΔREU
2	C	H2-Db	-22.1928	ΔREU
2	C	H2-Db	-13.629	ΔREU
2	C	H2-Db	6.9838	ΔREU
2	C	H2-Db	-9.8914	ΔREU
2	C	H2-Db	13.7176	ΔREU
2	C	H2-Db	16.1852	ΔREU
2	C	H2-Db	1.1638	ΔREU
2	C	H2-Db	-8.672	ΔREU
2	C	H2-Db	-13.0414	ΔREU

## Sheet: Fig2D
Figure	Panel	Treatment Group	Value	Units
2	D	P2	-1091.44	ΔREU
2	D	P2	-402.612	ΔREU
2	D	P2	-408.572	ΔREU
2	D	P2	-81.8982	ΔREU
2	D	P2	-540.096	ΔREU
2	D	P2	-373.69	ΔREU
2	D	P2	-404.77	ΔREU
2	D	P2	-369.972	ΔREU
2	D	P2	-280.734	ΔREU
2	D	P2	-257.422	ΔREU
2	D	P3	-1848.98	ΔREU
2	D	P3	-207.872	ΔREU
2	D	P3	-383.446	ΔREU
2	D	P3	-166.082	ΔREU
2	D	P3	-262.947	ΔREU
2	D	P3	-238.974	ΔREU
2	D	P3	-135.406	ΔREU
2	D	P3	-196.5	ΔREU
2	D	P3	-143.788	ΔREU
2	D	P3	-392.377	ΔREU
2	D	P3	-180.492	ΔREU
2	D	P3	-172.655	ΔREU
2	D	P3	-132.411	ΔREU
2	D	P3	-149.635	ΔREU
2	D	P3	-269.624	ΔREU
2	D	P3	-381.123	ΔREU
2	D	P3	-191.747	ΔREU
2	D	P3	-133.688	ΔREU
2	D	P3	-2215.7	ΔREU
2	D	P4	1.3432	ΔREU
2	D	P4	22.0476	ΔREU
2	D	P4	34.496	ΔREU
2	D	P4	7.29	ΔREU
2	D	P4	-14.0012	ΔREU
2	D	P4	22.281	ΔREU
2	D	P4	-2.709	ΔREU
2	D	P4	3.03	ΔREU
2	D	P4	37.535	ΔREU
2	D	P4	29.3334	ΔREU
2	D	P4	16.8214	ΔREU
2	D	P4	3.6314	ΔREU
2	D	P4	-4.9994	ΔREU
2	D	P4	0.508	ΔREU
2	D	P4	51.5674	ΔREU
2	D	P4	35.4174	ΔREU
2	D	P4	11.2416	ΔREU
2	D	P4	28.6412	ΔREU
2	D	P4	12.119	ΔREU
2	D	P4	36.607	ΔREU
2	D	P4	15.6726	ΔREU
2	D	P4	2.7408	ΔREU
2	D	P4	21.9352	ΔREU
2	D	P4	23.294	ΔREU
2	D	P4	34.3018	ΔREU
2	D	P4	29.7042	ΔREU
2	D	P4	11.1308	ΔREU
2	D	P4	51.4546	ΔREU
2	D	P4	30.4606	ΔREU
2	D	P4	36.884	ΔREU
2	D	P4	42.7756	ΔREU
2	D	P5	-74.781	ΔREU
2	D	P5	-91.247	ΔREU
2	D	P5	-89.307	ΔREU
2	D	P5	-114.201	ΔREU
2	D	P5	-1.265	ΔREU
2	D	P5	-105.591	ΔREU
2	D	P5	8.513	ΔREU
2	D	P5	-105.642	ΔREU
2	D	P5	-44.6798	ΔREU
2	D	P5	-30.5744	ΔREU
2	D	P5	-49.8274	ΔREU
2	D	P5	-103.496	ΔREU
2	D	P5	-72.333	ΔREU
2	D	P5	-60.3746	ΔREU
2	D	P5	-46.8062	ΔREU
2	D	P5	-47.4054	ΔREU
2	D	P5	-38.3596	ΔREU
2	D	P5	25.0546	ΔREU
2	D	P5	-83.2696	ΔREU
2	D	P5	-89.222	ΔREU
2	D	P5	-22.5254	ΔREU
2	D	P5	-103.122	ΔREU
2	D	P5	-108.133	ΔREU
2	D	P5	-102.718	ΔREU
2	D	P5	-93.223	ΔREU
2	D	P5	-27.6812	ΔREU
2	D	P5	-96.7842	ΔREU
2	D	P5	-57.8624	ΔREU
2	D	P5	-153.542	ΔREU
2	D	P5	-108.103	ΔREU
2	D	P5	-97.7698	ΔREU
2	D	P5	-30.109	ΔREU
2	D	P5	-164.936	ΔREU
2	D	P5	-76.4156	ΔREU
2	D	P5	-75.9758	ΔREU
2	D	P5	-74.5118	ΔREU
2	D	P5	-103.599	ΔREU
2	D	P6	-421.055	ΔREU
2	D	P6	-645.454	ΔREU
2	D	P6	-681.546	ΔREU
2	D	P6	-491.419	ΔREU
2	D	P6	-364.912	ΔREU
2	D	P6	-414.286	ΔREU
2	D	P6	-17.1762	ΔREU
2	D	P6	42.6252	ΔREU
2	D	P6	-24.9088	ΔREU
2	D	P6	42.481	ΔREU
2	D	P6	23.1766	ΔREU
2	D	P6	-404.292	ΔREU
2	D	P6	-53.0738	ΔREU
2	D	P6	-518.086	ΔREU
2	D	P6	-668.41	ΔREU
2	D	P6	60.7562	ΔREU
2	D	P6	-431.575	ΔREU
2	D	P6	-425.334	ΔREU
2	D	P6	-598.647	ΔREU
2	D	P6	11.826	ΔREU
2	D	P6	-433.144	ΔREU
2	D	P7	-34.428	ΔREU
2	D	P7	30.1156	ΔREU
2	D	P7	42.085	ΔREU
2	D	P7	35.4592	ΔREU
2	D	P7	5.3794	ΔREU
2	D	P7	34.3522	ΔREU
2	D	P7	36.1008	ΔREU
2	D	P7	-20.0458	ΔREU
2	D	P7	6.9328	ΔREU
2	D	P7	-16.864	ΔREU
2	D	P7	-28.5494	ΔREU
2	D	P7	64.2922	ΔREU
2	D	P7	34.612	ΔREU
2	D	P7	-39.2372	ΔREU
2	D	P7	29.8836	ΔREU
2	D	P7	-0.4236	ΔREU
2	D	P7	29.1502	ΔREU

## Sheet: Fig3A
Peptide	Unmodified	Unmodified	Unmodified	Unmodified	Unmodified	Unmodified	Unmodified	Unmodified	Unmodified	Unmodified	IsoLG Adducted	IsoLG Adducted	IsoLG Adducted	IsoLG Adducted	IsoLG Adducted	IsoLG Adducted	IsoLG Adducted	IsoLG Adducted	IsoLG Adducted	IsoLG Adducted
LAGKNLTHI	1226	398	1068	1003	561		308	264	191	478	1416	341	825	643	1594		2416	2710	1926	2967
SQNKNAKAM	1056	297	474	734	943		571	169	133	313	983	176	842	459	1339		1849	1932	1948	2264
FSYKKMTIM	1029	309	371	574	985		197	288	322	233	1012	229	792	569	1306		1582	2128	2021	1917
SSSKPVEPL	997	324	250	506	788		364	355	219	533	1185	310	812	723	1492		2084	2049	1985	2827
KAMKIIKHI	1067	343	261	629	1176		442	202	108	173	901	169	808	470	1006		1737	2116	1947	2064
YILKLPLPL	1012	315	217	600	914		852	340	330	277	1098	318	1250	814	1322		2190	2009	2025	2434
GSPKQHEVV	1046	312	263	691	692		237	237	230	482	894	327	1062	715	1349		1830		1772	2918
AAPDHKVVV	945	344	242	491	916		306	352	283	516	1023	303	956	719	1555		2011		2013	2578
FSLQVKPEI	1242	337		662	649		1004		260	309	1206	406		932	1321		1946		2153	2465
MQLPSKVVL	1175	303		659	1118	575	541		234	280	1252	407		772	1282	2432	1970		2111	3150
SVPTHKSSL	1165	350		630	572	425	203		160	465	1113	319		772	1402	3871	1941		2020	2354
MADITKSYL	1244	442		694	617	407	256		171	295	1172	305		856	1422	3164	1927		1869	2427
MMKFNKFSL	1298	420		862	569	169	265		285		621		290	553	1405	2586	1019		1498
Dendritic Cells	800	381	618	809	268	245	408

## Sheet: Fig3B
Peptide	Sham Unadducted										Sham IsoLG-adducted										AngII Unadducted								Ang II IsoLG-adducted
LAGKNLTHI	0.39	0.14	0.23	0.29	0.12	0	0	0	0	0.21	3.19	4.03	1.56	2.17	3.65	4.65	4.65	6.91	0.24	5.1	0.12	0.23	0.05	0.3	0	0.43	0.12	0.12	9.01	13.1	4.98	13.6	7.15	9.59	4.96	6.67
SQNKNAKAM	0.35		0.1		0.17		0.23		0.11		7.82		6.81		6.28		6.39		7.39		0.23		0		0.084		0		11.7	7.95	12.2	27.3	5.57	10.7	13.5
FSYKKMTIM	0.15		0.28		0.09		0.36		0		8.13		3.62		5.62		6.97		3.78		0		0.14		0		0		5.37	7.92	6.35	35.3	2.57	10.1	3.89
SSSKPVEPL	0.3	0.17	0.11	0.19	0.13	0	0.1	0.06	0	0.11	3.45	3.58	2.55	3.3	2.69	5.17	5.78	6.2	0	5.42	0	0.14	0	0.33	0.12	0.39	0.13	0.35	7.35	7.74	4.37	8.65	6.78	10.5	4.79	4.55
KAMKIIKHI	0		0		0.14		0.27		0.26		0.49		0.25		0.17		0.26		0.11		0		0		0.083		0.32		0		0.14		0.16		0
YILKLPLPL	0.081	0.18	0.2	0.15	0.16	0	0	0.057	0.24	0	3.08	4.12	2.46	4.47	2.6	4.95	4.26	0.12	4.99	5.53	0	0	0.09	0.28	0.22	0.33	0.25	0.27	11.6	16.4	7.69	16.1	6.74	11.9	5.59	4.94
GSPKQHEVV	1.02		0		0		0.62		0		5.42		6.9		4.42		8.19		6.18			0.088		0.66		0.91				9.96		36.4		12.7
AAPDHKVVV	0.34		0		0.39		0.5		0		6.1		6.14		6.37		7.09		7.75			0.12		0.64		0.29				10.5		35.7		11.7
FSLQVKPEI	0.33		0		0		0.37		0		5.45		6.35		7.89		7.47		3.51			0.092		0.43		0				8.22		28.6		7.78
MQLPSKVVL	0		0		0.43		0.45		0.75		5.88		6.25		6.54		5.56		6.99			0.071		0.93		0.18				7.74		29		9.65
SVPTHKSSL	1.61		2.21		3.47		4.11		3.33		2.29		3.14		0.53		2.98		2.8			5.93		25.2		5.6				10.7		35		9.2
MADITKSYL	0		0		0		0		0		4.08		3.76		2.51		3.62		10.6			0.19		0.61		0.23				9.15		26.3		11.3
MMKFNKFSL	1.14		0.44		1.03		0.76		0.63		6.58		3.72		3.38		5.78		3.07			2.39		1.1		0				7		23.3		7.01

[truncated: 19 more sheets: Fig4A, Fig5A, Fig5B, Fig6B, Fig7, SFig2B, SFig3, SFig5, SFig6A, SFig6B, SFig7A-top, SFig7A-bottom, SFig7B, SFig8A, SFig8C, SFig9A, SFig10, SFig13A, SFig13B]
